# Supplementary material for: Metabolomic signatures of colonic infection by Brachyspira hyodysenteriae
Source: Vet Res. 2026 May 19;57:78. doi: 10.1186/s13567-026-01727-9 (PMC13188474; doi:10.1186/s13567-026-01727-9)
Supplement: Supplementary file 1 — Additional file 1. Relative abundance of metabolites detected by GC–MS method. [file 13567_2026_1727_MOESM1_ESM.xlsx]

## Sheet: Additional file 1
Sample	CACO_1	CACO_2	CACO_3	CACO_4	CACO_5	CACO_6	CACO_7	CACO_8	CACO_9	CACO_10	CACO_11	CACO_12	CACO_13	CACO_14	CACO_15	CACO_16	DACO_1	DACO_3	DACO_4	DACO_6	DACO_7	DACO_8	DACO_9	DACO_10	DACO_11	DACO_12	DACO_13	DACO_14	DACO_15	DACO_16
Alanine	0.00687697	0.00222501	0.0110244	0.00474055	0.00623435	0.00303844	0.00317534	0.0130513	0.00423139	0.00827789	0.00432258	0.0053586	0.00389948	0.00327648	0.00141724	0.00382381	0.00726657	0.0157376	0.00684248	0.0115152	0.0270938	0.0135429	0.0351089	0.0411514	0.00514803	0.00996535	0.0256088	0.0117023	0.0186731	0.0182947
alpha.ketoisovaleric.acid	0.0002745	0.000606003	0.00162608	0.00232019	0.00186815	0.000349512	0.000977442	0.000299595	0.000868992	0.000394673	4.63e-05	0.00146469	0.000950837	0.000260841	0.000747362	0.000197931	0.0013559	0.00172892	0.000526804	0.00097707	0.00166113	0.00288461	0.000667222	0.000743922	0.000545034	0.00177764	0.000220207	0.0053096	0.0016517	0.000494897
Arachidic.acid	0.00228856	4.04e-05	1.04e-05	5.18e-06	3.7e-05	6.9e-05	0.000347758	1.71e-05	8.28e-05	0.000287142	0.0013132	0.000236909	1.3e-05	1.28e-05	0.000357778	6.49e-06	0.0542918	0.0302574	6.02e-05	0.00768947	0.0272256	0.00343705	0.00170881	0.000184007	0.00201644	0.000187364	5.76e-06	0.020703	0.0634385	0.027658
Aspartic.acid	0.00700321	0.004106	0.0971825	0.124401	0.153258	0.0183798	0.00376247	0.00449273	0.001482	0.00575212	0.0120764	0.00770156	0.00893886	0.0176351	0.0144283	0.035719	0.0184795	0.0105279	0.006603	0.0680819	0.0514181	0.00544268	0.0843727	0.0324164	0.0697639	0.0276664	0.0554582	0.0167849	0.0105715	0.0210438
Capric.acid	0.0400599	0.0270958	0.0331075	0.0251451	0.0266443	0.0327433	0.0341522	0.0322247	0.0346142	0.0440499	0.020808	0.023724	0.0266912	0.0292552	0.0553439	0.0342517	0.00278024	0.00413405	0.0163082	0.00531591	0.0123863	0.017744	0.0287025	0.0225313	0.0430385	0.0207543	0.0631149	0.00544467	0.00489092	0.0047335
Dihydroxyacetone	0.000262684	0.000416539	0.000143806	0.00013989	0.000389105	0.00050234	0.00034863	0.000822254	0.000119807	0.000296904	0.00019183	0.000143149	0.000243624	0.000249088	3.91e-05	0.000180913	0.000521338	0.000277347	0.000690885	0.00137779	0.000258499	0.000132585	0.0137447	0.00611285	0.000216627	0.00271971	0.0108451	0.000251141	0.000341188	7.97e-05
Eicosapentaenoic.acid	0.00508015	0.00251509	0.00456571	0.00893869	0.000686374	0.0328175	0.0114126	0.0325384	0.00263255	0.00248094	0.0340208	0.00267519	0.0304397	0.0431363	0.00703006	0.0268982	1.14e-05	0.017506	0.124898	3.11e-05	0.0159107	0.0394157	0.0646738	0.0373985	0.15239	0.000359177	0.00373476	0.0040595	0.000139631	0.00045861
Ethanolamine	0.00531109	0.0483734	0.00881052	0.00307433	0.068541	0.00444428	0.0488192	0.00690596	0.0105238	0.00565183	0.00214638	0.013397	0.0349726	0.00291677	0.0109036	0.00338928	0.0563039	0.0129208	0.100715	0.0840158	0.0215491	0.144832	0.0427313	0.0414235	0.00492421	0.0603123	0.0432142	0.0234633	0.120514	0.0326856
Ethylmalonic.acid	0.00201392	0.0103416	0.00434209	0.00241961	0.022149	0.0124751	0.0122202	0.00181219	0.00186711	0.00142763	0.0014508	0.00315818	0.00605802	0.00231458	0.00990134	0.00185673	0.00228093	0.0018602	0.00530095	0.00669208	0.00372225	0.0537019	0.0375213	0.00849574	0.0042994	0.00510159	0.0154597	0.00370318	0.00368138	0.00252549
Fucopyranose	0.00965255	1.76e-05	0.00145418	0.00569146	0.0109249	5.21e-05	7.37e-05	0.0432849	1.21e-05	0.00446564	0.00396612	0.0323057	0.000938345	0.0030086	0.00913659	0.0055151	3.22e-05	0.0163655	0.00522805	0.007518	0.00595716	0.00524055	0.0109326	0.0275337	0.000305648	0.0137735	1.01e-05	0.000783341	0.00193499	0.000379841
Glutamic.acid	0.0179779	0.00425985	0.0987668	0.156918	0.0763784	0.0610315	0.0101791	0.0102868	0.00305665	0.0159392	0.0460652	0.0179634	0.0196424	0.0506773	0.0621866	0.118938	0.138351	0.0537418	0.0361092	0.130921	0.144307	0.0389889	0.0452867	0.118159	0.180228	0.121621	0.0594564	0.124251	0.0906741	0.0912679
Glycine	0.00520373	0.00520703	0.0263331	0.00688947	0.0108088	0.00481385	0.00680633	0.00569914	0.00299485	0.00637195	0.00487305	0.00662309	0.00544298	0.00420474	0.00310041	0.00470087	0.0332807	0.028248	0.00424119	0.044798	0.0212951	0.0104126	0.00952397	0.0324878	0.0041339	0.0156294	0.0323763	0.0104323	0.0137326	0.0433219
hexadecanol	0.0149524	0.00184662	0.00845636	0.0182376	0.00502042	0.0144714	0.00598847	0.00538708	0.0101858	0.0118715	0.0104894	0.00763589	0.00790863	0.010859	0.0135255	0.0127476	0.00236547	0.00395487	0.0192386	0.00299183	0.0219371	0.01372	0.00271519	0.00894297	0.00816513	0.00375367	0.00400872	0.0152294	0.00854348	0.00598728
Hexanoic.acid	0.013993	0.00918293	0.0314693	0.0547896	0.0431995	0.0272166	0.0170379	0.0137156	0.0375311	0.0520371	0.00899854	0.0242163	0.0438029	0.00909538	0.0376342	0.0256474	0.0436268	0.0287284	0.0132815	0.0351283	0.0234709	0.0104774	0.0238253	0.0143977	0.0150275	0.051899	0.0221515	0.0429167	0.0287571	0.038803
Lactic.acid	0.000201749	0.000452112	0.000513283	0.000137251	0.000828195	0.000323526	0.000160899	0.00189434	0.000171485	0.000962877	0.000102342	0.000188937	0.00021343	0.000196178	8.5e-05	0.000111236	0.0611882	0.0439896	0.00418535	0.0377496	0.0241699	0.00659004	0.0400627	0.0427986	0.000114115	0.000230807	0.0271712	0.0340339	0.0455401	0.0181901
Leucine	0.00385712	0.00264409	0.00239268	0.0028799	0.00606191	0.0037412	0.00377421	0.027282	0.0016126	0.00336238	0.00503331	0.00334467	0.00430004	0.00439144	0.00195099	0.00357134	0.00483429	0.00265294	0.00389475	0.014915	0.00732992	0.00353925	0.00906946	0.0267043	0.00528859	0.00337125	0.0285201	0.0222261	0.004053	0.00504747
linoleic.acid	0.0193368	0.169962	0.0169349	0.0954409	0.0246722	0.208012	0.160503	0.141064	0.151978	0.0815275	0.163002	0.197601	0.0483571	0.179874	0.164239	0.149308	0.059484	0.0548384	0.0879419	0.0110219	0.0279421	0.0661993	0.0125266	0.0123854	0.0810342	0.147	0.0106393	0.0575376	0.0245799	0.173658
linolenic.acid	0.0408013	0.0403966	0.060938	0.0116376	0.0153514	0.0369966	0.0343008	0.0321511	0.0355502	0.051741	0.0442772	0.0562339	0.0403911	0.0332171	0.0283393	0.0295843	0.00590447	0.00626623	0.0129197	0.0111689	0.00834602	0.00970863	0.00896339	0.00646087	0.0186251	0.0273301	0.0111716	0.0137995	0.00616709	0.0101857
Lyxose	0.00445047	0.00556828	0.00350311	0.00235612	0.0043168	0.0120331	0.0106004	0.00868596	0.00464927	0.00288868	0.00956931	0.0388487	0.0035242	0.0029186	0.00439742	0.00127267	0.00282802	0.00450411	0.00463144	0.00194135	0.00470431	0.00219207	0.017062	0.0206085	0.00542289	0.0126761	0.000526659	0.00666867	0.00122581	0.000560993
Malonic.acid	0.000749229	0.000397472	0.00201499	0.000970675	0.00191605	0.00122923	0.000808905	0.00362185	0.000538738	0.000798365	0.000422556	0.000845244	0.00068032	0.000772294	0.000496646	0.000684407	0.00194061	0.0516032	0.00590931	0.00568053	0.00168635	0.00118116	0.0233841	0.00174661	0.00178446	0.000961046	0.00761134	0.00174627	0.00304448	0.00101577
Methyl.asparaginate	0.000549889	0.00195346	0.000684694	0.000512981	0.00317913	0.000678056	0.000393429	0.000321025	0.000588198	0.000231331	0.00173155	0.000641465	0.000264694	0.00110264	0.000279649	0.000641285	0.00267254	0.000324536	0.00114555	0.0115968	0.00112151	0.000110383	0.000567867	0.00437199	0.000762312	0.00170497	0.0120691	0.0204947	0.00477819	0.00222577
Methyl.palmitate	0.0122246	0.013202	0.0172009	0.0765338	0.0761934	0.0124785	0.0286011	0.0162371	0.0131346	0.0205306	0.00692174	0.014529	0.0252662	0.0111837	0.0480184	0.00986523	0.00243476	0.000991037	0.1027	0.00299854	0.00907684	0.00347831	0.00781378	0.0117291	0.00629871	0.00663338	0.0233053	0.0018896	0.00175213	0.00461898
Methylmalonic.acid	0.00195865	0.00258347	0.00179243	0.00187415	0.00200312	0.00389503	0.00321047	0.00300527	0.00252523	0.00280925	0.00268356	0.00287962	0.00303661	0.00339283	0.00277122	0.00198496	0.00181739	0.00191097	0.00200225	0.00125959	0.00169787	0.00112952	0.00110777	0.00149647	0.00322127	0.00260442	0.00257401	0.00168022	0.00341986	0.00270794
Myo.inositol	0.000785348	0.000229198	0.00226448	0.000469275	0.00203075	0.00148495	0.000460133	0.00600166	0.00136201	0.00476482	0.00154658	0.0017502	0.000291808	0.00197988	0.000613485	0.00149773	0.0115634	0.0348822	0.00119631	0.0270143	0.00586983	0.00161288	0.0118037	0.0168732	0.00257587	0.00202687	0.0181627	0.006724	0.0023313	0.0018729
Myristic.acid	0.00948286	0.00544045	0.00956204	0.00484597	0.00819152	0.010935	0.00863917	0.041486	0.0102265	0.0139001	0.00720789	0.00818989	0.0066265	0.0111724	0.00788311	0.00994105	0.00136069	0.00205536	0.00798293	0.00192382	0.00353195	0.00329229	0.0283264	0.00446052	0.00823643	0.0056634	0.00987237	0.0290325	0.00233888	0.00302627
Oleic.acid	0.185652	0.270712	0.179307	0.0513489	0.047274	0.169059	0.266415	0.123688	0.257843	0.264338	0.226833	0.148224	0.309869	0.139101	0.137425	0.125938	0.102296	0.0795467	0.095082	0.0869811	0.0891821	0.188935	0.0528134	0.0498623	0.0821435	0.16524	0.109361	0.0941572	0.0969713	0.154975
Oxalic.acid	0.00859441	0.00355073	0.00253497	0.00140645	0.00159035	0.00392805	0.00342297	0.00250242	0.002482	0.00387057	0.0017189	0.00259704	0.00282021	0.00321982	0.00271162	0.00349745	0.00102412	0.00165597	0.00173867	0.000835631	0.00214737	0.00176534	0.00100904	0.00137097	0.00302575	0.00138352	0.000770181	0.00100046	0.00166977	0.00190975
Palmitic.acid	0.143925	0.050148	0.057855	0.0413219	0.072971	0.0517111	0.0642972	0.0640531	0.0634072	0.116941	0.0592139	0.0768684	0.120972	0.0787511	0.0601213	0.0811016	0.0718258	0.102094	0.0708888	0.0646592	0.07778	0.0393735	0.0431539	0.0751727	0.0296904	0.0226047	0.0526517	0.0846532	0.0449434	0.0573293
Penicillamine	0.00151322	0.00146665	0.00284267	0.00236096	0.00152445	0.000831918	0.00256748	0.0035107	0.00182662	0.0034006	0.00218044	0.00396596	0.00371089	0.00178309	0.00777071	0.0022773	0.00857893	0.0146731	0.00238192	0.00509752	0.00425627	0.00290776	0.0129026	0.00704454	0.0039349	0.00881458	0.00876256	0.00338607	0.00992315	0.00333209
Phenylalanine	0.0322357	0.00482237	0.00646463	0.00906571	0.0472102	0.0174579	0.0105373	0.036823	0.00431476	0.0293256	0.0729341	0.0108418	0.00608928	0.0950441	0.00987654	0.00921781	0.011534	0.0110335	0.0168327	0.0349294	0.0272254	0.0316349	0.0227779	0.0277253	0.0257973	0.0180164	0.0290443	0.00796001	0.0196559	0.0153104
Pipecolic.acid	0.00544234	0.00415239	0.00326235	0.00905053	0.0040022	0.00733429	0.00565053	0.00189339	0.0112622	0.0349577	0.0244804	0.00549126	0.0054158	0.00692864	0.00446809	0.00811479	0.00263871	0.0254005	0.00532358	0.0122443	0.0131425	0.0678052	0.00591555	0.020111	0.00434942	0.0111771	0.00538618	0.0381159	0.0381786	0.00814598
Proline	0.0115445	0.0101168	0.0116465	0.0176644	0.0408318	0.0151004	0.0249886	0.0283392	0.00694608	0.0142885	0.0360298	0.0110587	0.0215691	0.0165959	0.0177902	0.014881	0.0167541	0.0107265	0.0117728	0.02467	0.0251067	0.0440698	0.00801275	0.0215387	0.0246279	0.0237763	0.00903085	0.0112683	0.0163929	0.0290959
Pyruvic.acid	0.00759282	0.00185429	0.00790881	0.00334883	0.00640117	0.00516782	0.00531806	0.0401501	0.00693326	0.0118599	0.00537909	0.00885821	0.00509562	0.010712	0.00612618	0.00864219	0.000348669	0.00159636	0.00789006	0.00306082	0.00380379	0.00321649	0.0198271	0.00548965	0.00650301	0.00635909	0.00509198	0.0015515	0.00240412	0.00264238
Sebacic.acid	0.0557392	0.0287496	0.069705	0.00914663	0.0227449	0.0227485	0.0457236	0.0204446	0.0386385	0.0429042	0.019071	0.063213	0.0561205	0.0239593	0.0263269	0.0432365	0.110118	0.133469	0.0290098	0.0608971	0.0692241	0.0340983	0.0664505	0.031922	0.0334511	0.0205457	0.0576151	0.0787803	0.0914443	0.0677246
Serine	0.00524286	0.00414494	0.00594941	0.00862649	0.00867488	0.00474071	0.00488297	0.00760897	0.00685228	0.00347199	0.00486312	0.00699826	0.00934632	0.00396818	0.00314701	0.0035949	0.00760867	0.00790391	0.00412045	0.0101369	0.0173719	0.0097751	0.0194561	0.0128833	0.00706588	0.0155299	0.00638135	0.0111172	0.0170512	0.0187378
Stearic.acid	0.0486229	0.0614634	0.0256392	0.0449726	0.0127919	0.0679423	0.0273014	0.0468273	0.0688497	0.01928	0.053785	0.0671455	0.0344029	0.0564898	0.0561753	0.0471374	0.060598	0.047095	0.0164039	0.026684	0.0176085	0.0143449	0.0219246	0.0250931	0.0252422	0.0487501	0.00995282	0.0505013	0.0195985	0.0187468
Succinic.acid..tridec.2.yn.1.yl.2.ethoxyethyl.ester	0.123917	0.110218	0.0255507	0.0134673	0.00892439	0.0314383	0.0156867	0.0150196	0.0952849	0.00417451	0.0271159	0.0101027	0.00552472	0.0267657	0.0282233	0.0252269	0.00134715	0.00364212	0.0169256	0.00757327	0.0113629	0.00341044	0.0051066	0.00887829	0.0272256	0.00409716	0.0493981	0.0309031	0.0659448	0.00382703
Tetradecanol	0.0955228	0.0310463	0.0607993	0.112032	0.0300943	0.029283	0.0587106	0.0286979	0.0633173	0.0476563	0.024983	0.0481439	0.042913	0.027529	0.101549	0.0390272	0.00549889	0.01007	0.0801718	0.018865	0.0580703	0.0363448	0.0193091	0.0254455	0.0263146	0.0345541	0.0479366	0.0333162	0.0161144	0.0148847
Threonine	0.00358611	0.00771049	0.0128884	0.00948007	0.0349219	0.00543427	0.00818566	0.00727418	0.00431904	0.00291584	0.00407322	0.00869382	0.0118212	0.00695353	0.00756157	0.00492512	0.0115342	0.00560671	0.0150264	0.0196535	0.00918623	0.0103262	0.00880172	0.0404794	0.0071066	0.0209584	0.0138325	0.0112303	0.00815012	0.0107829
Uracil	0.00295789	0.00997665	0.00756599	0.0054789	0.00989442	0.00742731	0.0107204	0.0306155	0.00137243	0.00280501	0.00461015	0.00259857	0.00159893	0.00464926	0.00547403	0.0053323	0.00774013	0.00832206	0.00352922	0.0333107	0.0166169	0.00344387	0.014352	0.0179473	0.0141544	0.00290781	0.0192822	0.0116777	0.0130848	0.00974595
Valine	0.0084134	0.00563733	0.00662928	0.00595582	0.00545128	0.00499527	0.00662995	0.034031	0.00447671	0.00858484	0.00822771	0.00599578	0.00802354	0.00564983	0.00358781	0.00633473	0.0335543	0.0196083	0.00651695	0.0139791	0.0264285	0.0148678	0.00747748	0.0162024	0.00945511	0.0110257	0.00761154	0.0173521	0.0235227	0.0221831
X1.2.butanediol	0.000463906	0.000470642	0.000851605	0.000428598	0.000559239	0.00064151	0.000394184	0.000816063	0.000353703	0.00046917	0.000202728	0.000555625	0.000483449	0.000303393	0.000352788	0.00038874	0.00569809	0.00474701	0.00483159	0.00486901	0.003039	0.00106824	0.0146524	0.017294	0.000458679	0.000238848	0.0025864	0.00301383	0.00403555	0.00208566
X2.4.6.trimethylpyridine	0.00412578	0.00461581	0.00295536	0.00322456	0.00375373	0.00685863	0.00540212	0.00464646	0.00346932	0.00463196	0.00506644	0.0035891	0.00497209	0.00553111	0.00395548	0.00424957	0.00149455	0.00210811	0.00284611	0.00141255	0.00889738	0.00771949	0.00372151	0.00558883	0.0150161	0.009557	0.00386573	0.00579587	0.00996709	0.0103582
X2.hydroxy.3.methylpentanoic.acid	0.000182217	0.000621122	0.000413756	0.000291049	0.0016815	0.000272802	0.000229631	0.000542661	0.000110907	6.23e-05	0.000148392	0.000108862	0.000530194	0.000247768	0.000478146	0.00017353	0.00151034	0.00184926	0.00121905	0.00117651	0.000678695	0.00184686	0.0130534	0.00298769	0.000293853	0.000668686	0.0204455	0.000554252	0.00228528	0.00086241
X2.hydroxypentanoic.acid	0.00501178	0.00494799	0.0165281	0.00898722	0.00970337	0.0078477	0.00454515	0.00364728	0.00500943	0.0034603	0.0043295	0.00489402	0.00386132	0.00479075	0.00294101	0.00343913	0.00350534	0.0513967	0.00560137	0.00571382	0.016151	0.00556132	0.0220805	0.0140405	0.00378276	0.00311383	0.00732001	0.00466541	0.00737945	0.00328473
X3.oxobutanoate	0.0170005	0.0204139	0.0171105	0.0127958	0.0235296	0.0236609	0.0181952	0.0431503	0.0144408	0.0291124	0.0141066	0.0165615	0.0179675	0.0182428	0.013363	0.0149122	0.00479778	0.00848948	0.0170736	0.0056454	0.0136591	0.0125711	0.0132585	0.00736829	0.00125833	0.014285	0.0155632	0.00809685	0.0101437	0.0168447
X5.oxoproline	0.00364202	0.000461895	0.0255005	0.0135744	0.0308447	0.00269266	0.000963729	0.00156984	0.000357991	0.00345029	0.00215503	0.0178611	0.000871164	0.0314404	0.0121111	0.0607062	0.00979386	0.0147145	0.00726309	0.0194957	0.0118622	0.00100086	0.0407592	0.0205655	0.0217724	0.00793572	0.029688	0.00773285	0.00933298	0.011072
