# Supplementary material for: Metabolomic signatures of colonic infection by Brachyspira hyodysenteriae
Source: Vet Res. 2026 May 19;57:78. doi: 10.1186/s13567-026-01727-9 (PMC13188474; doi:10.1186/s13567-026-01727-9)
Supplement: Supplementary file 2 — Additional file 2. Relative abundance of metabolites detected by LC–MS/MS method. [file 13567_2026_1727_MOESM2_ESM.xlsx]

## Sheet: Additional file 2
Sample	CACO_1	CACO_2	CACO_3	CACO_4	CACO_5	CACO_6	CACO_7	CACO_8	CACO_9	CACO_10	CACO_11	CACO_12	CACO_13	CACO_14	CACO_15	CACO_16	DACO_1	DACO_3	DACO_4	DACO_6	DACO_7	DACO_8	DACO_9	DACO_10	DACO_11	DACO_12	DACO_13	DACO_14	DACO_15	DACO_16
12-amino-dodecanoic.acid	0.000105566	0.000105479	6.72236e-05	0.000144206	8.19833e-05	0.000132921	9.59919e-05	0.000122038	0.00015479	0.000132948	0.0001196	8.69053e-05	0.000137839	0.00018632	0.000111623	0.00011273	0.000171687	8.22498e-05	0.000103508	0.000120601	0.000113343	7.711e-05	0.000179337	0.000136996	6.69016e-05	0.000119604	0.000183494	0.000247454	0.000223929	0.000124189
13-Hydroxy-docosanoic.acid	0.000255337	0.000155444	0.000109811	0.000162164	0.000171627	0.000337963	0.000162217	0.000188144	0.00014605	0.000154048	0.000150526	0.000164093	0.000115939	0.000239307	9.17754e-05	0.000156022	0.000921208	0.000137374	0.000154814	0.000447079	0.00189562	8.9509e-05	0.00208297	0.000105542	0.000516717	0.000120884	0.000239752	0.000137142	8.18413e-05	0.000101659
3-Hydroxy-eicosanoic.acid	0.000159199	0.000114166	0.00010084	0.000186879	0.000120615	0.000159331	0.000161171	0.000141852	0.000167062	0.000104648	0.000207863	0.000170187	0.000262625	0.000258608	0.000188807	0.000159798	0.000292631	3.3544e-05	0.0001967	0.000260988	0.000422388	2.89448e-05	0.000409983	9.6845e-05	0.000316743	0.000155915	0.000150757	0.000140497	7.6741e-05	7.10714e-05
3-tert-Butyl-5-methylcatechol	8.20282e-05	8.88669e-05	4.35436e-05	8.84755e-05	4.61229e-05	0.000100581	6.44219e-05	7.82081e-05	7.05941e-05	7.40858e-05	5.79053e-05	6.52345e-05	3.92119e-05	5.08071e-05	7.37121e-05	5.20477e-05	9.20799e-05	5.60972e-05	6.82506e-05	0.000101284	0.000129515	7.80429e-05	0.000257139	3.05902e-05	0.000114911	5.18931e-05	5.49624e-05	4.13894e-05	9.93656e-05	6.73322e-05
5-Chola-8(14)11-dien-24-oic.acid	0.146535	0.115257	0.134829	0.117631	0.0903585	0.0872814	0.0829007	0.114229	0.16163	0.0809515	0.0378386	0.153814	0.0944543	0.0705049	0.105542	0.0580203	0.039112	0.082622	0.167074	0.0436291	0.0724024	0.15137	0.0358257	0.0861269	0.079214	0.160551	0.108643	0.0843344	0.10302	0.0716995
9,10-Dihydroxy-8-oxo-12octadecenoic.acid	0.00157061	0.00118141	0.000713962	0.00125367	0.000727921	0.00373152	0.00127134	0.00311244	0.00246895	0.00118998	0.000920369	0.00105525	0.000791694	0.000547022	0.000788033	0.00088948	0.000241694	0.000263084	0.00390767	0.000798886	0.000837926	0.000607875	0.00135774	0.000825047	0.00115378	0.000611738	0.000719302	0.000709592	0.000865127	0.000381258
Acetylcarnitine	8.21942e-05	2.07927e-05	4.37293e-05	6.01192e-05	0	3.84009e-05	4.66217e-05	9.20118e-05	2.23064e-05	5.00538e-05	9.08606e-05	4.95094e-05	1.79368e-05	6.95738e-05	4.25017e-05	7.14299e-05	3.92545e-05	3.6087e-05	4.87037e-05	1.43686e-05	5.99311e-05	1.41577e-05	4.61173e-05	1.78137e-05	6.79053e-05	3.97091e-05	5.76457e-05	5.33349e-05	4.90407e-05	6.56314e-05
Amylcinnamaldehyde	0.000209372	0.000442623	0.000488878	0.000317445	0.000159858	0.000281926	0.00026779	0.000765519	0.00103416	0.000277856	0.000285002	0.000242738	0.000309536	0.000349066	0.000649949	0.00110757	0.000199077	0.000426545	0.000265894	0.000167133	0.000185984	0.000366355	0.000574742	0.000260936	0.000157563	0.000246955	0.000227584	0.000241819	0.000348248	0.00053207
Anandamide.18:3	0.000260946	0.00373543	0.00204802	0.000580618	0.000818626	0.000417137	0.000530864	0.00363202	0.00349583	0.000216338	0.000369436	0.000368202	0.000290883	0.00026112	0.00265977	0.00247453	0.0034915	0.00664046	0.000502704	0.00266602	0.00251938	0.00275757	0.00438227	0.0016378	0.000500449	0.000267509	0.000400256	0.00309208	0.00290625	0.00575235
Anandamide.20:5	0.000651138	0.00240547	0.00258871	0.0020699	0.00723158	0.00146324	0.00254688	0.00356696	0.00194515	0.00208072	0.0017517	0.00189062	0.00268996	0.00142935	0.00292596	0.00178769	0.00680517	0.003194	0.00327408	0.00216647	0.00171953	0.00121457	0.00495726	0.00238011	0.00097209	0.00325807	0.00465125	0.00192568	0.00177732	0.00236775
Betaine	0.0116658	0.0179077	0.00680703	0.00399443	0.0219524	0.00282926	0.0138087	0.00301126	0.00529473	0.00662486	0.00496585	0.00776617	0.00620286	0.000379067	0.0122015	0.000449435	0.0205278	0.0308704	0.0128158	0.0135055	0.00277484	0.0172693	0.0303127	0.0403547	0.000556551	0.00419486	0.0391014	0.00252998	0.000613012	0.00137174
Bilirubin.glucosylated	0.000214904	0.000225987	6.24483e-05	0.000487934	0.00164089	5.19765e-05	0.000245093	0.000130088	0.000121402	2.57242e-05	3.25336e-05	0.000322422	0.000360297	3.70021e-05	8.57473e-05	3.16593e-05	0	0	0.000145251	0.000173478	0.000135316	0	9.28903e-05	0.000431147	6.69843e-06	0.00031227	0	7.6647e-05	0	8.36041e-05
Biliverdin	0.000260078	0.000295954	0.00212943	0.000552828	0.000789761	0.00017582	0.000271662	0.000211973	0.000327666	0.000122303	0.000156922	0.000357629	0.000550034	0.000168912	0.000189531	0.000251599	0.000136936	0.000751752	0.000516018	0.000725814	0.000153742	0.00170021	0.0003289	0.000663827	0.000183673	0.000941609	7.07513e-05	0.000582671	0.000447076	0.000753931
C18.Sphinganine	0.0140578	0.0119805	0.0154942	0.0167292	0.00822777	0.00627386	0.0135018	0.0102248	0.0181684	0.0114819	0.00949408	0.013279	0.017745	0.00987311	0.0339975	0.0109971	0.00586661	0.00389264	0.0214551	0.00546007	0.00763479	0.0263557	0.00555557	0.00945305	0.00569411	0.0166414	0.0568046	0.00663399	0.00623642	0.00483758
Carnitine	0.00175457	0.00139822	0.000864076	0.000975945	0.000370638	0.000327915	0.00132477	0.00103726	0.00135895	0.00309603	0.000705198	0.00156477	0.00105374	0.00034565	0.000516163	0.000300308	0.00161265	0.00276153	0.000325234	0.000939497	0.00145286	0.000686945	0.000749792	0.00102603	0.000503527	0.0017697	0.000403849	0.00202354	0.00165332	0.00123309
Choline	0.0291833	0.0279247	0.0224795	0.011843	0.0150129	0.0107218	0.0236364	0.0393315	0.0127808	0.0500488	0.0262479	0.0503887	0.0135567	0.00996559	0.0132379	0.00931717	0.0486798	0.0434179	0.00915087	0.0414461	0.0167322	0.0135855	0.121478	0.0211562	0.0119187	0.0282345	0.014681	0.0266701	0.0233171	0.0274679
Corticosterone	0.000329347	0.000106975	0.000154228	0.000180306	0.000151988	0.000434003	0.000273851	0.000555147	0.000317682	0.000356242	0.00139134	0.000205291	0.000543025	0.00162667	0.00021045	0.00042095	0	9.05833e-05	0.000298745	2.93596e-05	7.54072e-05	0.000132308	0.000129274	0	0.000970919	0.000221279	0.000133281	8.05893e-05	0.000171691	0.000314115
Creatine	0.000410989	0.000442272	0.000407953	0.000293047	0.000390966	0.000120637	0.000405158	7.65194e-05	0.000153261	0.00123845	0.000532055	0.00036386	0.000116449	0.000248198	0.000238926	0.000196248	0.00527742	0.00526003	0.000510753	0.00389856	0.0014709	0.00104577	0.00324542	0.00261956	0	0.000194848	0	0.00192955	0.00174993	0.00223736
Daidzein	0.000206825	0.000314825	9.71337e-05	0.000210326	0.000431081	0.00035292	0.000597779	0.000695084	0.000497511	0.000198987	0.000278243	0.000590802	0.000567351	0.000489695	0.000325891	0.000134318	1.84798e-05	0.000123371	0.00104726	8.17426e-05	5.33688e-05	5.82325e-05	0.000926039	0.00386379	0.000216408	0.000159618	0.000273036	2.65041e-05	0.000101424	4.29847e-05
Decanoylcarnitine	0.00138311	0.00109071	0.000864987	0.00127316	0.00107271	0.0012873	0.00152563	0.00119885	0.00125408	0.00152134	0.00143998	0.00116773	0.0012826	0.00134499	0.00124115	0.00129349	0.000601512	0.000707188	0.00117467	0.000412505	0.00052104	0.0010171	0.000399791	0.000834587	0.000825864	0.00128754	0.00119345	0.000841587	0.000735573	0.00066741
Decanoylglycine	0.000476426	0.000719747	0.000277535	0.000504281	0.000495822	0.000678148	0.000815057	0.000799973	0.000713845	0.000482818	0.000735945	0.000820848	0.000901058	0.000833067	0.000907419	0.000683869	0.000355319	0.000174489	0.000627757	0.000298955	0.000300117	0.000379461	0.000474248	0.0003698	0.000579157	0.00088874	0.000790012	0.000381076	0.00047366	0.000392308
Dehydrophytosphingosine	0.00123131	0.00129684	0.00110107	0.00128484	0.00114842	0.00101671	0.00127151	0.00142186	0.00177506	0.0021818	0.0012408	0.0013311	0.00214177	0.00147611	0.00137054	0.00204886	0.00385405	0.000957459	0.00176258	0.00149036	0.00171179	0.000778529	0.0109577	0.00088056	0.00304738	0.00135584	0.00129605	0.00212918	0.00215293	0.00164977
Dicyclohexylurea	0.00738682	0.0062478	0.00540286	0.00810317	0.00597632	0.00727733	0.00767545	0.00783381	0.00735529	0.00797698	0.00889681	0.00672571	0.00766428	0.00786307	0.00792861	0.00767362	0.00547186	0.00576797	0.00619108	0.00389794	0	0.00573761	0.00469765	0.0050387	0.00567037	0.00584376	0.0075759	0.00524122	0.00417467	0.0050222
Dihydrobiliverdin	0.000555974	0.00576511	0.00801302	0.00496748	0.00516317	0.000494188	0.00165688	0.000896095	0.00336862	0.00109195	0.00202209	0.0019844	0.00394406	0.000736457	0.000279824	8.26422e-05	0.000682021	0.000976791	0.00468587	0.0062431	0.00425419	0.0095504	0.000385576	0.00487059	0.000684135	0.00582598	0.00441886	0.0143373	0.0047408	0.00833116
Dimethylnonanoyl.carnitine	0	0.00249304	0.00898236	0.00638725	0.00551753	0.0119528	0.00768847	0.0137597	0.00565044	0.00649168	0.00994977	0.00442324	0.00552896	0.00855187	0.00917379	0.0110768	0.000564225	0.000891012	0.00306091	0.0035341	0.00182015	0.00392368	0.0048526	0.00186946	0.00680404	0.0033898	0.000551556	0.00518003	0.00224028	0.00419736
Dodecanoylcarnitine	0.000299713	0.000327111	0.00014967	0.000192499	0.000131231	0.000149858	0.000270656	0.000242141	0.000342627	0.000719285	0.000277358	0.000241639	0.000358261	0.000328037	0.000286809	0.000415793	5.35819e-05	4.11669e-05	0.00039679	8.61197e-05	9.34779e-05	8.24685e-05	0.00015475	0.000156415	0.000278451	0.000244273	5.6049e-05	8.00085e-05	0.000140437	0.000519972
Eicosanoylethanolamine	0.00210932	0.00123348	0.00249342	0.00274774	0.00158608	0.00341705	0.00245846	0.00345475	0.00240468	0.00260875	0.00316479	0.00175675	0.00230765	0.0029766	0.00302492	0.00350891	0.000723996	0.000678417	0.00158286	0.000964252	0.000829235	0.00163666	0.000937885	0.000844302	0.00268828	0.00177235	0.000802048	0.00104018	0.0013347	0.00140478
Farnesol	2.29103e-05	0.000649703	0.00057181	2.65541e-05	1.74945e-05	5.67911e-06	2.79605e-05	0.000739527	0.000825943	2.16552e-05	1.22744e-05	1.51868e-05	2.11415e-05	2.69139e-05	0.000616952	0.00058847	1.70281e-05	0.000486194	2.79604e-05	3.85715e-06	9.49926e-06	0.00067224	0.000350039	5.23878e-06	1.20138e-05	1.87902e-05	5.78755e-06	4.48677e-06	0.000571941	0.000560638
HETE-G	0.0004801	0.000711441	0.00147347	0.000759568	0.000843575	0.000740925	0.000865115	0.00101758	0.000587998	0.000477814	0.000660199	0.000492955	0.000478012	0.000564607	0.000946865	0.000865243	0.000337112	0.000541418	0.000555233	0.000654328	0.000130921	0.000718682	0.000196025	0.00039664	0.000297727	0.00055953	0.000506716	0.000306712	0.000593823	0.000690354
Hexadecylamine	0.000186662	0.000149277	0.000135652	0.000350752	8.47569e-05	0.000462618	0.000243254	0.000172412	0.000520225	0.000447833	0.000168908	0.000159072	0.000218815	0.000261406	0.000400845	0.000376646	0	7.53673e-05	0.000424758	5.78448e-05	0.000141616	0.000125876	7.50487e-05	0.000455622	0.000540491	0.000125877	0.00198564	0.000103614	0.000193736	0.000178379
HpODE	0.000156418	0.000103728	0.000322612	0.000113612	8.47669e-05	0.000156739	0.000109327	0.000336048	8.9056e-05	0.000120571	0.000285998	9.06259e-05	0.000103582	0.000274372	0.000174572	0.000212938	4.7077e-05	3.46051e-05	5.82895e-05	7.27652e-05	0	0.0001564	4.51787e-05	5.9011e-05	0.00024265	0.000113012	0.000113795	7.65207e-05	4.63554e-05	9.06345e-05
Hydroxy-cholanoic.acid	5.77023e-06	0.0101962	0.0096817	3.1305e-05	3.95725e-05	7.41257e-05	2.08045e-05	0.00785446	0.0184321	5.77218e-05	8.94264e-06	1.01382e-05	4.02894e-05	4.78674e-05	0.00902263	0.00767289	4.01953e-06	0.00299127	0.000103876	1.40201e-05	1.94767e-05	0.0087044	0.00163421	7.63358e-06	1.48276e-05	1.2871e-05	3.74271e-05	3.36053e-05	0.00610484	0.00455567
Hydroxydodecanoyl.carnitine	4.0287e-05	0.000242379	0.000214554	1.03099e-05	2.09253e-05	2.07323e-05	3.03633e-05	0.000424715	0.000319857	4.39512e-05	6.93484e-05	3.66986e-05	3.13514e-05	6.2988e-05	0.000422654	0.000390478	4.03794e-06	0.000306452	2.86547e-05	1.65001e-05	1.64728e-05	0.000427055	0.00049137	1.46206e-05	5.31584e-05	3.38153e-05	5.29273e-05	1.38073e-05	0.000506292	0.000380841
Hydroxymyristoyl.carnitine	0.000301847	0.000111315	0.000263558	0.000121086	3.71309e-05	5.90235e-05	0.000110221	0.000193131	0.00065452	0.00105359	0.000235038	0.000263546	0.000185647	0.000313405	0.000165716	0.000371704	3.19433e-05	1.76193e-05	9.22836e-05	1.44893e-05	0	0.000329851	2.41153e-05	0.000184937	0.000165819	0.000277133	0.000148929	7.42351e-05	9.49085e-05	7.35032e-05
Hypoxanthine	0.00190995	0.000738637	0.00123216	0.000852086	0.000139258	0.000695728	0.0012177	0.0119426	0.0014338	0.00160258	0.00167137	0.00222194	0.000748509	0.00121251	0.00103425	0.00107784	0.000943757	0.000774753	0.000604568	0.00170483	0.00112954	0.00109927	0.0125791	0.00181241	0.00226272	0.002161	0.00820498	0.000663674	0.000473064	0.00127809
Indoleacetic.acid	0.000100353	0.000222453	0.0014419	0.000400169	0.000249696	2.40368e-05	0.000433367	0.000157593	9.53338e-05	0.000111342	0.000201628	0.000254761	6.6181e-05	3.58735e-05	0.000235593	0.000352373	0.00135343	0.00130029	0.000797463	0.00119493	0.00156988	0.000678631	0.00302773	0.00259415	0.000347308	0.000338504	0.00371256	0.000847356	0.000626756	0.000688027
Isokobusone	8.05193e-05	3.75693e-05	6.42567e-05	9.47988e-05	6.02144e-05	0.00010874	8.67787e-05	0.000124043	0.000131808	0.000115562	0.000105515	7.20353e-05	8.93798e-05	0.00010576	8.12701e-05	6.43074e-05	0.000240167	3.47299e-05	0.000106738	0.000164559	0.00037418	0.000100729	0.000556205	6.2578e-05	0.000128314	9.8475e-05	0.00010481	0.000124409	6.82974e-05	4.40253e-05
ketosphingosine	0.000617618	0.000697301	0.0010412	0.000424531	0.000272899	0.000175926	0.000182542	0.000306101	0.000517891	0.000880583	0.000605879	0.000525806	0.000745717	0.000608866	0.00138638	0.00120816	0.00347197	0.000404695	0.000174843	0.000393673	0.000303087	0.000279521	0.000425638	0.000847371	0.00068888	0.000576351	0.000934254	0.000763646	0.00161521	0.000502683
Ketostearic.acid	0.000304272	0.00332448	0.00415763	0.000992803	0.00226459	0.000723714	0.00275555	0.00347387	0.000560548	0.000397678	0.00138069	0.00130016	0.000620164	0.00116172	0.0027212	0.00153745	0.00146003	0.00161498	0.00186264	0.00132416	0.000156217	0.00119895	0.00284209	0.00125603	0.000974182	0.000986085	0.00454448	0.000178997	0.000946336	0.000541088
Leucine	0.00692987	0.00577444	0.00325059	0.00976889	0.00972158	0.00300602	0.00886984	0.0316542	0.00510803	0.0107927	0.0123225	0.00469617	0.00406718	0.0058816	0.0160638	0.00706027	0.0044292	0.00290968	0.0111763	0.00350259	0.00356366	0.00583401	0.0381371	0.0152767	0.00804612	0.00746679	0.195423	0.00553225	0.00291171	0.00323319
Linoelaidyl.carnitine	0	0.0232262	0.0105444	0.000196102	0.000164435	0.000149886	0.000169686	0.00835786	0.0121849	0	0.000218796	0.000120679	0.000110202	7.514e-05	0.0217782	0.00725585	6.49135e-05	0.00210381	0.000113704	0.000126182	8.57613e-05	0.0186758	0.0127733	3.50802e-05	5.59093e-05	0.000111331	7.84102e-05	9.96244e-05	0.00171953	0.00269277
Linoleoyl.ethanolamide	0.00511554	0.0144621	0.00471054	0.00794664	0.0264046	0.00618726	0.00963388	0.0125164	0.00439799	0.00672289	0.00656598	0.00663449	0.0118689	0.00612404	0.00982985	0.00534393	0.0123034	0.00392568	0.0130936	0.00415052	0.00362347	0.00615255	0.0154781	0.00931248	0.00372732	0.0123302	0.0163692	0.00231375	0.00433589	0.00601073
LysoPC(14:0)	0.00295905	0.00182094	0.00285795	0.00272243	0.0024935	0.00263203	0.00181189	0.00382438	0.00168533	0.00486169	0.00431123	0.00138322	0.00171272	0.0058559	0.00261422	0.00908833	0.00118662	0.00160505	0.00371382	0.00320317	0.00407034	0.00159213	0.00639016	0.00554236	0.0060559	0.00126221	0.000226865	0.00144138	0.0016944	0.00263949
LysoPC(16:0)	0.119481	0.0929493	0.10996	0.119875	0.139012	0.145509	0.116438	0.0996266	0.0728913	0.121851	0.12267	0.0900404	0.0887169	0.155224	0.120776	0.125966	0.089733	0.143176	0.123483	0.187367	0.175762	0.107235	0.173023	0.218733	0.141874	0.0919002	0.00659359	0.0993502	0.117515	0.156252
LysoPC(16:1)	0.0035571	0.00283277	0.00684331	0.00305284	0.00395204	0.00277027	0.00272454	0.00290453	0.00216459	0.0053812	0.00404928	0.00259293	0.00170037	0.003871	0.00416023	0.00604843	0.00569213	0.00983809	0.00496338	0.0187751	0.014017	0.00663191	0.00647353	0.020951	0.00602281	0.00238398	8.5167e-05	0.00847713	0.00763974	0.0136661
LysoPC(18:1)	0.0969747	0.0883164	0.0711724	0.0589977	0.0856433	0.0977754	0.0844172	0.0632609	0.0597277	0.0872948	0.087886	0.07799	0.0704441	0.0691057	0.0824384	0.0727782	0.122088	0.168356	0.0737325	0.187547	0.157402	0.0867622	0.0583395	0.150921	0.0745343	0.0867018	0.00231813	0.108569	0.113039	0.147465
LysoPC(18:2)	0.0693248	0.0895549	0.0375918	0.0591829	0.123163	0.0960936	0.112486	0.0816792	0.036745	0.0380368	0.0774407	0.0837395	0.0938345	0.0993591	0.0602895	0.0592432	0.0238124	0.0358948	0.0615906	0.0450287	0.0392838	0.0232211	0.019029	0.0438461	0.0503368	0.0886638	0.00351515	0.0422483	0.021347	0.0359957
LysoPC(18:3)	0.00285049	0.00407608	0.00200952	0.00344285	0.00962671	0.00447549	0.00451356	0.00505637	0.00242708	0.00370289	0.00407548	0.00433393	0.00519969	0.00560712	0.00365654	0.0044177	0.000403286	0.000851722	0.00373104	0.00177366	0.00122112	0.00119342	0.000873123	0.00230746	0.00343884	0.00420899	0.000533812	0.001062	0.000753249	0.00112247
LysoPC(20:5)	0.00147276	0.00175328	0.00174517	0.00283219	0.0043657	0.00382726	0.00514238	0.00472599	0.00215706	0.00215313	0.00442702	0.00501791	0.00453967	0.00474732	0.00291201	0.00385935	0.00159773	0.00341759	0.00400881	0.00263187	0.00300284	0.00178395	0.00174146	0.00283551	0.00266682	0.00503157	0.000273894	0.00352261	0.00119014	0.00285863
Mesobilirubinogen	0.00584958	0.00933817	0.0150542	0.00815586	0.0201796	0.00571635	0.0155629	0.0117996	0.0115554	0.00339143	0.0123055	0.0122227	0.0129105	0.00485612	0.00440915	0.00398814	0.00452723	0.014588	0.0117241	0.0307674	0.0120097	0.0467867	0.00972575	0.0151903	0.00514637	0.0116147	0.00263866	0.00735355	0.0120076	0.00835544
Methyl.cinnamate	1.75706e-05	0.000791424	0.00036598	1.58992e-05	0	1.61902e-05	2.41085e-05	0.000359555	0.000629105	2.58411e-05	1.36209e-05	3.19564e-05	3.87931e-05	4.60815e-05	0.000518836	0.000414	1.37415e-05	0.000366932	1.71368e-05	1.28086e-05	7.89934e-06	0.00328568	0.000267031	2.89168e-05	3.98024e-05	4.81244e-05	1.93193e-05	9.1734e-06	0.000419725	0.000748566
MG(20:1)	0.00013577	0.00279287	0.0025568	0.00033325	0.000181253	0.000116729	0.000175337	0.00366663	0.00306522	0.000123745	0.000132705	0.000118076	0.000249614	6.38722e-05	0.00351406	0.0031371	0.000103586	0.00242145	0.000163775	3.53847e-05	7.23943e-05	0.00249744	0.00206503	9.53715e-05	8.61704e-05	0.00014335	0.000180196	4.16677e-05	0.00189512	0.00307662
N(1-Deoxy-1-fructosyl)leucine	7.08361e-05	0.000223096	4.56563e-05	2.48391e-05	3.35749e-05	2.02144e-05	2.11981e-05	0.000580063	5.51824e-05	0	0	2.03536e-05	1.37854e-05	2.63567e-05	0.000661628	5.1162e-05	4.26201e-06	7.60192e-05	1.90956e-05	1.46965e-05	3.14303e-06	0.00020842	0.00212276	1.1799e-05	1.17184e-05	4.51566e-06	2.47552e-05	9.60044e-06	4.96843e-05	8.42354e-05
N-Docosahexaenoyl.GABA	0.00117027	0.000595667	0.00114805	0.00115906	0.00178182	0.0016782	0.00110354	0.00124318	0.00151182	0.0004935	0.00121413	0.0013408	0.000800789	0.00177207	0.00094293	0.000780467	0.000153177	0.000273883	0.00170695	0.000405426	0.000321906	0.0004302	0.00131096	0.00129932	0.000836635	0.000672388	0.000483302	0.000368875	0.000357272	0.000321125
N-Stearoyl.GABA	0.00075661	0.000690743	0.0006334	0.000680076	0.000487896	0.000205842	0.000823621	0.00036339	0.000366519	0.000369541	0.000659111	0.000448195	0.000636209	0.000337668	0.000897476	0.000465757	0	0.000247907	0.00052375	0.000247861	0.00018572	0.000409181	0.000377338	0.000347363	0.00030863	0.000563447	0.000989832	0.000460813	0.000208011	0.000335351
Nutriacholic.acid	0.0240613	0.0137573	0.0937196	0.0177527	0.0064841	0.0132845	0.0104297	0.0171899	0.0362895	0.0195093	0.00830698	0.0228676	0.0125682	0.0142581	0.0182716	0.014912	0.00263676	0.00675326	0.014379	0.00264479	0.00807031	0.0346238	0.00549045	0.0111021	0.0144047	0.0267247	0.00619829	0.00686129	0.0155129	0.00959132
Oleamide	0.195528	0.217198	0.190513	0.212216	0.173195	0.197221	0.238095	0.181599	0.215136	0.240281	0.256611	0.2068	0.218707	0.260932	0.188834	0.247744	0.302218	0.181899	0.196902	0.178298	0.167233	0.178733	0.188444	0.148216	0.290721	0.195208	0.226392	0.221911	0.210693	0.215252
Oxohexadecanoic.acid	0.00181499	0.00867239	0.00916428	0.00421045	0.00295051	0.00173458	0.00229639	0.0193152	0.00846711	0.00154668	0.00216241	0.00224008	0.00217371	0.00162609	0.00942596	0.00640062	0.00475992	0.0107075	0.00304386	0.0030882	0.00672634	0.0112162	0.0317047	0.0054164	0.00243626	0.00215049	0.10943	0.0048913	0.0163437	0.0107268
Phytosphingosine	0.046051	0.0491798	0.0319948	0.0493053	0.036887	0.0403805	0.0476215	0.0538454	0.0556977	0.0689343	0.0468675	0.042578	0.061192	0.0499112	0.0452122	0.0610777	0.109171	0.0436123	0.0730426	0.0723052	0.0736455	0.0377382	0.0700777	0.0353544	0.102659	0.0392503	0.0548687	0.0998041	0.0903458	0.06822
Propionyl.carnitine	0.000191993	0.000240486	0.000287888	0.000265349	0.000303036	0.000290116	0.000330842	0.000321251	0.000123423	0.000302174	0.000225565	0.00013968	0.000114861	0.000162055	0.000267991	0.00026188	0.0023491	0.00287687	0.000177119	0.00269006	0.000744698	0.000353139	0.000503222	0.000413923	0.00010534	0.000151693	6.06578e-05	0.00125092	0.00163247	0.00129097
Prunetin	0.000391477	0.00187617	0.00012311	0.000367845	0.00323424	0.000356811	0.00201318	0.000401255	0.00173488	0.000155405	0.000160613	0.00215477	0.000904365	0.000429421	0.00151751	0.000168306	1.10605e-05	0.000283952	0.00323786	0.000314567	3.7536e-05	0.000104474	0.0016688	0.00336098	0.000983795	0.000665457	0.000334695	0.000463438	3.11611e-05	8.93901e-05
Quinoline	8.57138e-05	0.000127605	0.000764121	0.00028208	0.00022606	0	0.000328263	0.000168542	0.000105619	0.000182967	0.000233695	0.000156235	0.000139695	7.06346e-05	0.000281406	0.000291616	0.000788928	0.000789007	0.000549096	0.000684512	0.000958408	0.000558201	0.00184929	0.00139833	0.000261116	0.000247633	0.00214883	0.000610348	0.000664656	0.000460839
Sarmentine	1.38929e-05	5.01203e-05	0.000184131	3.99648e-05	2.97072e-05	3.75205e-05	1.2536e-05	4.76552e-05	1.52141e-05	3.52552e-05	1.38955e-05	2.39192e-05	2.994e-05	5.44877e-05	0.000288745	9.8888e-05	4.303e-05	3.60378e-05	1.74304e-05	3.06311e-05	1.02712e-05	9.82041e-05	1.21424e-05	2.2062e-05	8.83769e-06	4.86546e-06	1.76808e-05	3.29182e-05	0.000109282	5.36883e-05
Sphingosine.16:1	0.00305874	0.00184409	0.00121503	0.00272791	0.00165518	0.00210058	0.00240084	0.0022431	0.00164998	0.00330061	0.00650472	0.00223303	0.00408524	0.0025823	0.00346171	0.00351972	0.00673916	0.00245529	0.00305864	0.003326	0.00319522	0.00131556	0.00269084	0.0023612	0.00526715	0.00163761	0.00208382	0.0038094	0.00406281	0.00292319
Sphingosine.18:1	0.00130298	0.0010374	0.00640591	0.0031282	0.00236952	0.00149353	0.00163998	0.00104647	0.00102401	0.000804247	0.000984966	0.00101186	0.00103203	0.000770921	0.00181816	0.00100462	0.00148238	0.001371	0.00161423	0.00195083	0.00264323	0.00376504	0.00393379	0.0014775	0.00122584	0.00148302	0.00364575	0.00128167	0.000620894	0.000849839
Stearamide	0.0456627	0.0341495	0.026203	0.0177015	0.0167204	0.0337058	0.0378594	0.0325575	0.042026	0.0543947	0.038961	0.036845	0.0478358	0.0315482	0.0306553	0.0362967	0.0590719	0.0294161	0.0210703	0.0232073	0.0220362	0.020125	0.0331427	0.0247203	0.0156533	0.0216587	0.0366077	0.04359	0.0375841	0.0165986
Stearoyl.carnitine	0.00671903	0.00761737	0.012301	0.0197022	0.00700656	0.0126173	0.00654501	0.00473605	0.00831202	0.0066558	0.0071045	0.00668822	0.0110873	0.00654397	0.0104125	0.00826056	0.0143102	0.0264019	0.00756357	0.00711074	0.0223899	0.0178968	0.00359949	0.0125483	0.00962403	0.00783955	0.00349292	0.0198126	0.0240025	0.018058
Stearoylethanolamide	0.00198469	0.00407565	0.00214047	0.0024736	0.00384713	0.00238462	0.00376372	0.00183139	0.00192602	0.00127106	0.00332468	0.00250569	0.00500281	0.00198543	0.00497022	0.0013789	0.0114245	0.00264111	0.00228019	0.00268298	0.00236184	0.00345883	0.0039037	0.00264778	0.00182236	0.00401329	0.00224555	0.00435038	0.00276572	0.00315281
Stercobilin	0.125213	0.0912197	0.0983581	0.193776	0.133136	0.174385	0.0961538	0.107479	0.145066	0.12492	0.166355	0.119946	0.16167	0.134202	0.125874	0.172686	0.0551084	0.0838284	0.101373	0.0714049	0.133407	0.111164	0.0382819	0.0606204	0.117865	0.134926	0.0540465	0.13432	0.120911	0.103853
Tetradecenoyl.carnitine	0.00157865	0.00266847	0.00145262	0.00104491	0.00167466	0.00179029	0.00260219	0.0018403	0.00203358	0.00166545	0.00170909	0.0026745	0.00271749	0.00150526	0.00184475	0.00166051	0.000557872	0.000548781	0.00145074	0.000394276	0.000328316	0.000906023	0.00032133	0.000463569	0.000590317	0.00258426	0.00103265	0.000530088	0.000369159	0.000565456
Triethylamine	0.000311878	0.000400011	0.000289077	0.000224194	0.000392467	0.000272844	0.000373797	0.000295024	0.000396017	0.000373929	0.000497711	0.000324482	0.000400185	0.00033798	0.000320364	0.00030109	0.000497016	0.000443784	0.000227667	0.000455487	0.000572883	0.000242768	0.00039182	0.000281751	0.000300079	0.000349344	0.000671197	0.000446767	0.000578041	0.000345688
Trigonelline	0.000184014	0.00295514	0.0009158	0.000324047	0.00343711	6.94005e-05	0.00905219	0.00172119	0.00105972	0.000315692	0.000371777	0.000237416	0.000334377	0.000302426	0.0012211	0.00213425	0.000269378	0.00224488	0.00578141	0.000677846	0.000255281	0.00181205	0.00373189	0.00138272	0.000218126	0.000399383	0.000720867	0.000108648	0.0013124	0.00119028
Tyrosine	0.000511429	0.000425726	0.000458481	0.000643524	0.000233393	0	0.000426568	0.00187915	0.000709802	0.000889531	0.000832131	0.000495342	0.000529978	0.000696123	0.000726867	0.00100313	0.000311238	0.000914968	0.000502572	0.000196006	0.000161488	0.000380751	0.0015824	0.0004289	0.000524874	0.000476578	0.000386575	0.00013714	0.000635523	0.000618282
Undecanoylglycine	0.00102677	0.000835937	0.000622167	0.000958914	0.000805757	0.000378437	0.00062406	0.00108811	0.00105465	0.00114586	0.000406662	0.000261542	0.00105027	0.00104557	0.00124401	0.000880843	0.000446333	0.000465245	0.000871762	0.000478207	0.000319578	0.00054171	0.000795717	0.000778041	0.000620725	0.000781379	0.000764656	0.00102664	0.000751104	0.000662741
Ursodeoxycholic.acid	3.50545e-05	5.58584e-05	0.00377774	3.47732e-05	1.28186e-05	2.63408e-05	0.000224717	3.8328e-05	0.000157576	1.84306e-05	1.53991e-05	0.000537057	4.59211e-05	5.66898e-05	2.68445e-05	3.12369e-05	1.16765e-05	0	0.000195828	1.92717e-05	2.3886e-05	0.00167907	2.43495e-05	0.000120116	2.72809e-05	6.07693e-05	6.44824e-05	4.00078e-05	2.19884e-05	0.000106598
Vaccenyl.carnitine	0.00196265	0.00195269	0.011204	0.00703381	0.00429694	0.00253646	0.00173024	0.00118666	0.00315382	0.00126541	0.00132938	0.00190837	0.00425152	0.00220915	0.0023628	0.00155744	0.00797613	0.0128211	0.00271753	0.00327612	0.0160953	0.00555237	0.00172444	0.00640442	0.00205665	0.00227589	0.00120121	0.00996274	0.012397	0.00925997
