# Supplementary material for: Metabolomic signatures of colonic infection by Brachyspira hyodysenteriae
Source: Vet Res. 2026 May 19;57:78. doi: 10.1186/s13567-026-01727-9 (PMC13188474; doi:10.1186/s13567-026-01727-9)
Supplement: Supplementary file 3 — Additional file 3. Linear model results for differential abundance metabolites detected by GC–MS method. [file 13567_2026_1727_MOESM3_ESM.xlsx]

## Sheet: covariate_result_gc_NoIsomers_M
Comparison	Metabolite	logFC	AveExpr	t	P.Value	adj.P.Val	B
Early_Inf_vs_Control	Dihydroxyacetone	1.8118	1.7093e-16	4.7335	1.0813e-05	0.00050822	3.1133
Early_Inf_vs_Control	X2.hydroxy.3.methylpentanoic.acid	1.6362	1.7801e-16	4.2471	6.4094e-05	0.0015062	1.4312
Early_Inf_vs_Control	Alanine	1.4476	-3.9991e-16	3.7777	0.00032436	0.0042345	-0.088218
Early_Inf_vs_Control	X1.2.butanediol	1.3999	-1.9504e-16	3.723	0.00038907	0.0042345	-0.25764
Early_Inf_vs_Control	linolenic.acid	-1.3191	-1.3253e-16	-3.6787	0.00045048	0.0042345	-0.39395
Early_Inf_vs_Control	Penicillamine	1.382	1.3751e-16	3.5075	0.00078554	0.0061534	-0.90955
Early_Inf_vs_Control	Oxalic.acid	-1.3262	-5.7176e-16	-3.3882	0.0011467	0.0076991	-1.2587
Early_Inf_vs_Control	Malonic.acid	1.3055	3.444e-16	3.2577	0.0017187	0.010097	-1.6306
Early_Inf_vs_Control	Lactic.acid	1.1206	-1.0547e-16	3.1262	0.0025583	0.01336	-1.9944
Early_Inf_vs_Control	X3.oxobutanoate	-1.1817	-3.793e-16	-2.923	0.0046366	0.018218	-2.5341
Early_Inf_vs_Control	Myo.inositol	1.1513	1.5705e-16	2.9009	0.0049396	0.018218	-2.5913
Early_Inf_vs_Control	Threonine	1.2052	-1.0764e-16	2.8988	0.0049689	0.018218	-2.5966
Early_Inf_vs_Control	Oleic.acid	-1.1956	9.6913e-17	-2.8939	0.005039	0.018218	-2.6092
Early_Inf_vs_Control	Palmitic.acid	-1.1666	3.5336e-16	-2.7875	0.0067966	0.022817	-2.8783
Early_Inf_vs_Control	Stearic.acid	-1.1476	1.2953e-17	-2.7616	0.0073027	0.022882	-2.9427
Early_Inf_vs_Control	Serine	1.0473	-6.7724e-16	2.675	0.0092547	0.026092	-3.1542
Early_Inf_vs_Control	Ethanolamine	1.0709	-7.4477e-17	2.6677	0.0094376	0.026092	-3.1716
Early_Inf_vs_Control	Leucine	1.0827	5.8102e-16	2.582	0.011869	0.030992	-3.3751
Early_Inf_vs_Control	linoleic.acid	-1.0208	2.2713e-16	-2.4376	0.017269	0.042719	-3.7052
Early_Inf_vs_Control	Glutamic.acid	0.9535	1.9105e-16	2.3237	0.022984	0.054013	-3.9544
Early_Inf_vs_Control	X5.oxoproline	0.94588	3.4926e-17	2.2211	0.029506	0.066037	-4.17
Early_Inf_vs_Control	Glycine	0.83434	3.4122e-16	2.1533	0.034661	0.074049	-4.3078
Early_Inf_vs_Control	Methyl.asparaginate	0.85771	2.1164e-16	2.0479	0.044239	0.090401	-4.5147
Early_Inf_vs_Control	Ethylmalonic.acid	0.85745	2.5443e-17	1.9996	0.049343	0.096631	-4.6065
Early_Inf_vs_Control	Aspartic.acid	0.8257	-2.0334e-16	1.9211	0.058703	0.11036	-4.7514
Early_Inf_vs_Control	Uracil	0.73452	-5.38e-16	1.7423	0.085751	0.15501	-5.0617
Early_Inf_vs_Control	Methylmalonic.acid	-0.71238	1.1269e-15	-1.706	0.092351	0.16076	-5.1214
Early_Inf_vs_Control	Valine	0.48597	-6.7007e-16	1.296	0.19913	0.33426	-5.7131
Early_Inf_vs_Control	hexadecanol	-0.53732	-1.5393e-16	-1.2339	0.22128	0.35862	-5.7894
Early_Inf_vs_Control	Succinic.acid..tridec.2.yn.1.yl.2.ethoxyethyl.ester	-0.49357	-2.7322e-17	-1.1682	0.24659	0.38338	-5.8662
Early_Inf_vs_Control	X2.hydroxypentanoic.acid	0.49587	-4.0523e-16	1.1446	0.25619	0.38338	-5.8928
Early_Inf_vs_Control	X2.4.6.trimethylpyridine	0.49493	6.3244e-16	1.1329	0.26102	0.38338	-5.9057
Early_Inf_vs_Control	Phenylalanine	0.47912	-2.5657e-16	1.096	0.27675	0.38369	-5.9459
Early_Inf_vs_Control	Tetradecanol	-0.44358	1.8207e-16	-1.0941	0.27756	0.38369	-5.9479
Early_Inf_vs_Control	Arachidic.acid	0.3321	-1.0362e-16	0.91703	0.36221	0.48639	-6.1222
Early_Inf_vs_Control	Eicosapentaenoic.acid	0.37017	-1.966e-17	0.89024	0.37632	0.49131	-6.146
Early_Inf_vs_Control	Methyl.palmitate	-0.25052	1.9718e-16	-0.6633	0.50927	0.64691	-6.3196
Early_Inf_vs_Control	Proline	-0.25319	-4.9081e-16	-0.58128	0.56288	0.69619	-6.37
Early_Inf_vs_Control	Hexanoic.acid	-0.23972	-4.1917e-16	-0.5499	0.5841	0.70392	-6.3875
Early_Inf_vs_Control	Sebacic.acid	0.20371	-1.6838e-16	0.50945	0.61201	0.71911	-6.4087
Early_Inf_vs_Control	Lyxose	0.18865	-3.1825e-17	0.44392	0.65844	0.7548	-6.4396
Early_Inf_vs_Control	Pipecolic.acid	0.12182	-5.5927e-16	0.29316	0.77025	0.84618	-6.4947
Early_Inf_vs_Control	Capric.acid	-0.10065	1.9868e-16	-0.28707	0.77489	0.84618	-6.4964
Early_Inf_vs_Control	Pyruvic.acid	0.091067	-1.9649e-16	0.23379	0.81582	0.84618	-6.5102
Early_Inf_vs_Control	alpha.ketoisovaleric.acid	0.095613	-1.6214e-16	0.2298	0.8189	0.84618	-6.5111
Early_Inf_vs_Control	Myristic.acid	-0.084112	-3.895e-16	-0.20932	0.8348	0.84618	-6.5156
Early_Inf_vs_Control	Fucopyranose	0.085802	1.2097e-16	0.1947	0.84618	0.84618	-6.5185
Acute_Inf_vs_Control	Capric.acid	-1.9754	1.9868e-16	-6.2287	2.8681e-08	1.348e-06	8.6725
Acute_Inf_vs_Control	Lactic.acid	1.9093	-1.0547e-16	5.8886	1.1591e-07	2.5339e-06	7.316
Acute_Inf_vs_Control	Arachidic.acid	1.9021	-1.0362e-16	5.8067	1.6174e-07	2.5339e-06	6.9929
Acute_Inf_vs_Control	linolenic.acid	-1.8452	-1.3253e-16	-5.6888	2.6048e-07	3.0607e-06	6.5309
Acute_Inf_vs_Control	Valine	1.7711	-6.7007e-16	5.2217	1.6652e-06	1.5653e-05	4.7367
Acute_Inf_vs_Control	Methyl.palmitate	-1.7129	1.9718e-16	-5.0139	3.7265e-06	2.9191e-05	3.9602
Acute_Inf_vs_Control	X1.2.butanediol	1.5483	-1.9504e-16	4.5521	2.1224e-05	0.0001425	2.2899
Acute_Inf_vs_Control	Glycine	1.5823	3.4122e-16	4.5146	2.4367e-05	0.00014316	2.1578
Acute_Inf_vs_Control	Pyruvic.acid	-1.479	-1.9649e-16	-4.1977	7.6386e-05	0.0003989	1.068
Acute_Inf_vs_Control	Serine	1.4557	-6.7724e-16	4.1107	0.00010376	0.00048767	0.77694
Acute_Inf_vs_Control	Alanine	1.3793	-3.9991e-16	3.9792	0.00016372	0.00069953	0.34459
Acute_Inf_vs_Control	Sebacic.acid	1.3979	-1.6838e-16	3.8649	0.0002419	0.00094745	-0.024459
Acute_Inf_vs_Control	Myristic.acid	-1.3432	-3.895e-16	-3.6955	0.00042621	0.0015386	-0.55799
Acute_Inf_vs_Control	Oxalic.acid	-1.3005	-5.7176e-16	-3.6734	0.00045831	0.0015386	-0.6262
Acute_Inf_vs_Control	Myo.inositol	1.3005	1.5705e-16	3.6224	0.00054182	0.0016445	-0.7833
Acute_Inf_vs_Control	Tetradecanol	-1.3247	1.8207e-16	-3.6123	0.00055982	0.0016445	-0.81394
Acute_Inf_vs_Control	Ethanolamine	1.2476	-7.4477e-17	3.436	0.00098629	0.0027268	-1.3434
Acute_Inf_vs_Control	Penicillamine	1.1893	1.3751e-16	3.3371	0.0013452	0.0035126	-1.6323
Acute_Inf_vs_Control	X2.hydroxy.3.methylpentanoic.acid	1.1189	1.7801e-16	3.2107	0.0019836	0.0049069	-1.9922
Acute_Inf_vs_Control	X3.oxobutanoate	-1.1006	-3.793e-16	-3.0098	0.0036078	0.0084783	-2.5427
Acute_Inf_vs_Control	Malonic.acid	1.0827	3.444e-16	2.9868	0.0038572	0.0086328	-2.604
Acute_Inf_vs_Control	Glutamic.acid	1.0996	1.9105e-16	2.9626	0.0041374	0.0088391	-2.6681
Acute_Inf_vs_Control	Pipecolic.acid	1.1018	-5.5927e-16	2.9313	0.0045279	0.0092526	-2.7505
Acute_Inf_vs_Control	alpha.ketoisovaleric.acid	1.0853	-1.6214e-16	2.8836	0.0051879	0.01016	-2.8745
Acute_Inf_vs_Control	Methylmalonic.acid	-1.0213	1.1269e-15	-2.7038	0.0085572	0.016088	-3.3278
Acute_Inf_vs_Control	Succinic.acid..tridec.2.yn.1.yl.2.ethoxyethyl.ester	-0.94734	-2.7322e-17	-2.4789	0.015536	0.028085	-3.861
Acute_Inf_vs_Control	Eicosapentaenoic.acid	-0.9181	-1.966e-17	-2.441	0.01712	0.029801	-3.947
Acute_Inf_vs_Control	Methyl.asparaginate	0.91139	2.1164e-16	2.4057	0.018725	0.031431	-4.0261
Acute_Inf_vs_Control	Uracil	0.89417	-5.38e-16	2.3448	0.021813	0.035352	-4.1604
Acute_Inf_vs_Control	Oleic.acid	-0.76698	9.6913e-17	-2.0523	0.043794	0.066885	-4.7633
Acute_Inf_vs_Control	Lyxose	-0.78766	-3.1825e-17	-2.0491	0.044115	0.066885	-4.7695
Acute_Inf_vs_Control	linoleic.acid	-0.76263	2.2713e-16	-2.0134	0.047831	0.070251	-4.8382
Acute_Inf_vs_Control	Stearic.acid	-0.72774	1.2953e-17	-1.9361	0.056804	0.080903	-4.9832
Acute_Inf_vs_Control	Leucine	0.631	5.8102e-16	1.6637	0.10055	0.13899	-5.4528
Acute_Inf_vs_Control	Threonine	0.57936	-1.0764e-16	1.5406	0.12782	0.17164	-5.6435
Acute_Inf_vs_Control	X2.hydroxypentanoic.acid	0.54726	-4.0523e-16	1.3965	0.16687	0.21786	-5.8492
Acute_Inf_vs_Control	X5.oxoproline	0.41458	3.4926e-17	1.0763	0.28542	0.36256	-6.2374
Acute_Inf_vs_Control	Proline	0.3739	-4.9081e-16	0.94899	0.34582	0.42772	-6.3647
Acute_Inf_vs_Control	Hexanoic.acid	0.36409	-4.1917e-16	0.92332	0.35894	0.43257	-6.3885
Acute_Inf_vs_Control	hexadecanol	-0.33163	-1.5393e-16	-0.84191	0.40264	0.4731	-6.4597
Acute_Inf_vs_Control	Aspartic.acid	0.27638	-2.0334e-16	0.71089	0.47946	0.54963	-6.5607
Acute_Inf_vs_Control	Palmitic.acid	-0.22706	3.5336e-16	-0.59982	0.55052	0.61606	-6.6332
Acute_Inf_vs_Control	Dihydroxyacetone	0.17166	1.7093e-16	0.4958	0.62155	0.67937	-6.6901
Acute_Inf_vs_Control	Ethylmalonic.acid	0.14322	2.5443e-17	0.36922	0.71305	0.76062	-6.7448
Acute_Inf_vs_Control	Phenylalanine	0.13793	-2.5657e-16	0.34881	0.72825	0.76062	-6.7521
Acute_Inf_vs_Control	X2.4.6.trimethylpyridine	0.087138	6.3244e-16	0.22052	0.8261	0.84405	-6.7886
Acute_Inf_vs_Control	Fucopyranose	0.01779	1.2097e-16	0.04463	0.96453	0.96453	-6.812
Acute_Inf_vs_Early_Inf	Capric.acid	-1.8747	1.9868e-16	4.7396	1.0569e-05	0.00049673	3.1343
Acute_Inf_vs_Early_Inf	Arachidic.acid	1.57	-1.0362e-16	-3.8428	0.00026061	0.0047425	0.11496
Acute_Inf_vs_Early_Inf	Dihydroxyacetone	-1.6402	1.7093e-16	3.7983	0.00030271	0.0047425	-0.024757
Acute_Inf_vs_Early_Inf	Pyruvic.acid	-1.5701	-1.9649e-16	3.5729	0.00063643	0.007478	-0.71565
Acute_Inf_vs_Early_Inf	Methyl.palmitate	-1.4624	1.9718e-16	3.4321	0.00099843	0.0093853	-1.1321
Acute_Inf_vs_Early_Inf	Valine	1.2851	-6.7007e-16	-3.0379	0.0033236	0.026035	-2.2336
Acute_Inf_vs_Early_Inf	Myristic.acid	-1.2591	-3.895e-16	2.7774	0.0069893	0.044753	-2.9045
Acute_Inf_vs_Early_Inf	Eicosapentaenoic.acid	-1.2883	-1.966e-17	2.7463	0.0076175	0.044753	-2.9815
Acute_Inf_vs_Early_Inf	Sebacic.acid	1.1942	-1.6838e-16	-2.6472	0.0099742	0.052087	-3.2219
Acute_Inf_vs_Early_Inf	alpha.ketoisovaleric.acid	0.98965	-1.6214e-16	-2.1084	0.038499	0.17147	-4.3984
Acute_Inf_vs_Early_Inf	Pipecolic.acid	0.97994	-5.5927e-16	-2.0904	0.040131	0.17147	-4.4336
Acute_Inf_vs_Early_Inf	Lyxose	-0.97631	-3.1825e-17	2.0364	0.045405	0.17784	-4.5379
Acute_Inf_vs_Early_Inf	Palmitic.acid	0.93952	3.5336e-16	-1.9899	0.050417	0.18178	-4.6258
Acute_Inf_vs_Early_Inf	Lactic.acid	0.78867	-1.0547e-16	-1.9503	0.055058	0.18178	-4.6993
Acute_Inf_vs_Early_Inf	Tetradecanol	-0.8811	1.8207e-16	1.9265	0.058015	0.18178	-4.7428
Acute_Inf_vs_Early_Inf	Glycine	0.74791	3.4122e-16	-1.711	0.09141	0.26852	-5.1144
Acute_Inf_vs_Early_Inf	Ethylmalonic.acid	-0.71423	2.5443e-17	1.4764	0.14423	0.39875	-5.4727
Acute_Inf_vs_Early_Inf	Threonine	-0.62581	-1.0764e-16	1.3343	0.18634	0.48418	-5.6656
Acute_Inf_vs_Early_Inf	linolenic.acid	-0.52605	-1.3253e-16	1.3004	0.19764	0.48418	-5.7089
Acute_Inf_vs_Early_Inf	Proline	0.62709	-4.9081e-16	-1.2761	0.20603	0.48418	-5.7392
Acute_Inf_vs_Early_Inf	Hexanoic.acid	0.60381	-4.1917e-16	-1.2277	0.22357	0.50036	-5.7981
Acute_Inf_vs_Early_Inf	X2.hydroxy.3.methylpentanoic.acid	-0.51738	1.7801e-16	1.1904	0.23783	0.50809	-5.842
Acute_Inf_vs_Early_Inf	Aspartic.acid	-0.54932	-2.0334e-16	1.1329	0.26104	0.53344	-5.9071
Acute_Inf_vs_Early_Inf	X5.oxoproline	-0.5313	3.4926e-17	1.1059	0.27248	0.53361	-5.9366
Acute_Inf_vs_Early_Inf	Leucine	-0.45165	5.8102e-16	0.95478	0.3429	0.60531	-6.0889
Acute_Inf_vs_Early_Inf	Succinic.acid..tridec.2.yn.1.yl.2.ethoxyethyl.ester	-0.45376	-2.7322e-17	0.952	0.3443	0.60531	-6.0915
Acute_Inf_vs_Early_Inf	Serine	0.40845	-6.7724e-16	-0.92475	0.3582	0.60531	-6.1166
Acute_Inf_vs_Early_Inf	Oleic.acid	0.42864	9.6913e-17	-0.91963	0.36085	0.60531	-6.1212
Acute_Inf_vs_Early_Inf	Stearic.acid	0.41985	1.2953e-17	-0.89556	0.37349	0.60531	-6.1426
Acute_Inf_vs_Early_Inf	X2.4.6.trimethylpyridine	-0.40779	6.3244e-16	0.82743	0.41074	0.6435	-6.2003
Acute_Inf_vs_Early_Inf	Phenylalanine	-0.34119	-2.5657e-16	0.69183	0.49128	0.74485	-6.3018
Acute_Inf_vs_Early_Inf	Methylmalonic.acid	-0.30891	1.1269e-15	0.65571	0.51411	0.7551	-6.3258
Acute_Inf_vs_Early_Inf	linoleic.acid	0.25812	2.2713e-16	-0.54639	0.5865	0.83531	-6.3907
Acute_Inf_vs_Early_Inf	Malonic.acid	-0.22281	3.444e-16	0.49284	0.62364	0.86208	-6.4182
Acute_Inf_vs_Early_Inf	Penicillamine	-0.19268	1.3751e-16	0.43346	0.66598	0.86341	-6.4455
Acute_Inf_vs_Early_Inf	hexadecanol	0.20569	-1.5393e-16	-0.41869	0.67669	0.86341	-6.4517
Acute_Inf_vs_Early_Inf	Ethanolamine	0.17673	-7.4477e-17	-0.39025	0.69751	0.86341	-6.4631
Acute_Inf_vs_Early_Inf	X1.2.butanediol	0.14836	-1.9504e-16	-0.34972	0.72757	0.86341	-6.478
Acute_Inf_vs_Early_Inf	Uracil	0.15964	-5.38e-16	-0.33566	0.73811	0.86341	-6.4827
Acute_Inf_vs_Early_Inf	Myo.inositol	0.1491	1.5705e-16	-0.333	0.74011	0.86341	-6.4836
Acute_Inf_vs_Early_Inf	Glutamic.acid	0.14612	1.9105e-16	-0.31565	0.75319	0.86341	-6.4892
Acute_Inf_vs_Early_Inf	X3.oxobutanoate	0.081077	-3.793e-16	-0.17777	0.8594	0.93648	-6.523
Acute_Inf_vs_Early_Inf	Alanine	-0.068334	-3.9991e-16	0.15807	0.87485	0.93648	-6.5262
Acute_Inf_vs_Early_Inf	Fucopyranose	-0.068012	1.2097e-16	0.1368	0.89157	0.93648	-6.5294
Acute_Inf_vs_Early_Inf	Methyl.asparaginate	0.053679	2.1164e-16	-0.11361	0.90987	0.93648	-6.5322
Acute_Inf_vs_Early_Inf	X2.hydroxypentanoic.acid	0.051388	-4.0523e-16	-0.10514	0.91656	0.93648	-6.5332
Acute_Inf_vs_Early_Inf	Oxalic.acid	0.025612	-5.7176e-16	-0.058002	0.95391	0.95391	-6.537
