# Supplementary material for: Metabolomic signatures of colonic infection by Brachyspira hyodysenteriae
Source: Vet Res. 2026 May 19;57:78. doi: 10.1186/s13567-026-01727-9 (PMC13188474; doi:10.1186/s13567-026-01727-9)
Supplement: Supplementary file 4 — Additional file 4. Linear model results for differential abundance metabolites detected by LC–MS/MS method. [file 13567_2026_1727_MOESM4_ESM.xlsx]

## Sheet: Sheet1
Comparison	Metabolite	logFC	AveExpr	t	P.Value	adj.P.Val	B
Early_Inf_vs_Control	Indoleacetic.acid	1.5164	2.6411e-16	3.6208	0.00039703	0.024601	-0.13454
Early_Inf_vs_Control	Quinoline	1.4528	6.3086e-17	3.4551	0.00070935	0.024601	-0.65701
Early_Inf_vs_Control	Stercobilin	-1.4396	-2.7617e-16	-3.363	0.00097109	0.024601	-0.93856
Early_Inf_vs_Control	Eicosanoylethanolamine	-1.2361	9.7121e-16	-2.9754	0.0033947	0.062736	-2.0502
Early_Inf_vs_Control	Sarmentine	-1.2568	7.2627e-16	-2.9114	0.0041273	0.062736	-2.222
Early_Inf_vs_Control	HETE-G	-1.2137	-2.7591e-16	-2.8224	0.0053909	0.066414	-2.4559
Early_Inf_vs_Control	LysoPC(18:2)	-1.1905	-9.5988e-17	-2.7795	0.0061171	0.066414	-2.5661
Early_Inf_vs_Control	Tetradecenoyl.carnitine	-1.1221	3.7701e-16	-2.7266	0.0071348	0.06778	-2.7
Early_Inf_vs_Control	Leucine	1.1272	-5.0191e-16	2.6529	0.0088105	0.0744	-2.8828
Early_Inf_vs_Control	Hypoxanthine	0.96847	2.5489e-16	2.2245	0.027558	0.18415	-3.8532
Early_Inf_vs_Control	LysoPC(18:3)	-0.91985	-3.8372e-16	-2.2208	0.027809	0.18415	-3.8607
Early_Inf_vs_Control	Decanoylcarnitine	-0.91987	-9.9874e-16	-2.2029	0.029077	0.18415	-3.8979
Early_Inf_vs_Control	Stearamide	-0.88524	2.4136e-16	-2.0167	0.045455	0.26573	-4.2665
Early_Inf_vs_Control	Dehydrophytosphingosine	0.79793	6.7446e-16	1.8122	0.071879	0.3902	-4.6355
Early_Inf_vs_Control	Oxohexadecanoic.acid	0.76991	-3.2809e-16	1.7559	0.081077	0.393	-4.7306
Early_Inf_vs_Control	LysoPC(20:5)	-0.75225	-6.2473e-16	-1.71	0.089257	0.393	-4.8059
Early_Inf_vs_Control	Isokobusone	0.73015	1.3524e-15	1.657	0.099546	0.393	-4.8906
Early_Inf_vs_Control	Corticosterone	-0.70396	-3.4035e-16	-1.6331	0.10447	0.393	-4.9279
Early_Inf_vs_Control	LysoPC(18:1)	-0.6962	-1.0512e-16	-1.607	0.11008	0.393	-4.968
Early_Inf_vs_Control	HpODE	-0.68534	-2.2945e-16	-1.6053	0.11046	0.393	-4.9706
Early_Inf_vs_Control	Amylcinnamaldehyde	-0.70044	2.6923e-16	-1.5917	0.11348	0.393	-4.9912
Early_Inf_vs_Control	Dimethylnonanoyl.carnitine	-0.69515	-2.3361e-16	-1.5905	0.11376	0.393	-4.9931
Early_Inf_vs_Control	13-Hydroxy-docosanoic.acid	0.66257	-3.2289e-16	1.5023	0.13505	0.44624	-5.1228
Early_Inf_vs_Control	Sphingosine.18:1	0.64609	-3.7539e-16	1.4619	0.14579	0.45348	-5.1798
Early_Inf_vs_Control	Farnesol	-0.64053	-1.6098e-16	-1.4497	0.14917	0.45348	-5.1968
Early_Inf_vs_Control	Phytosphingosine	0.5797	5.7888e-16	1.3383	0.18276	0.51504	-5.3448
Early_Inf_vs_Control	Dodecanoylcarnitine	-0.55739	6.0137e-17	-1.3068	0.19321	0.51504	-5.3846
Early_Inf_vs_Control	Nutriacholic.acid	-0.56128	-2.3187e-16	-1.2918	0.19836	0.51504	-5.4033
Early_Inf_vs_Control	Hydroxy-cholanoic.acid	-0.56441	-7.0314e-17	-1.276	0.20386	0.51504	-5.4226
Early_Inf_vs_Control	Dicyclohexylurea	-0.54443	7.1286e-16	-1.2744	0.20443	0.51504	-5.4246
Early_Inf_vs_Control	Anandamide.20:5	0.55721	-1.7787e-16	1.2586	0.21008	0.51504	-5.4437
Early_Inf_vs_Control	Betaine	0.54321	9.1131e-17	1.2269	0.22173	0.52662	-5.4814
Early_Inf_vs_Control	Prunetin	0.50654	1.4502e-16	1.1979	0.23278	0.53059	-5.515
Early_Inf_vs_Control	Linoleoyl.ethanolamide	0.50954	-2.1927e-16	1.1794	0.24006	0.53059	-5.5361
Early_Inf_vs_Control	Daidzein	0.48333	-3.1826e-16	1.1657	0.24551	0.53059	-5.5514
Early_Inf_vs_Control	MG(20:1)	-0.5102	-1.8087e-16	-1.1514	0.25133	0.53059	-5.5673
Early_Inf_vs_Control	Bilirubin.glucosylated	-0.46334	1.9891e-17	-1.0709	0.28585	0.58716	-5.653
Early_Inf_vs_Control	LysoPC(16:0)	-0.46519	-3.3654e-17	-1.0522	0.29434	0.58806	-5.672
Early_Inf_vs_Control	Linoelaidyl.carnitine	-0.45921	4.4409e-17	-1.0361	0.30177	0.58806	-5.6882
Early_Inf_vs_Control	Hydroxymyristoyl.carnitine	-0.43192	-1.1588e-16	-1.0088	0.31462	0.59777	-5.7149
Early_Inf_vs_Control	Hexadecylamine	0.42219	-1.7451e-16	0.98394	0.32667	0.60237	-5.7387
Early_Inf_vs_Control	Stearoyl.carnitine	-0.40936	-1.2386e-16	-0.97134	0.33289	0.60237	-5.7506
Early_Inf_vs_Control	Carnitine	-0.38037	-2.6119e-16	-0.87139	0.38489	0.68026	-5.839
Early_Inf_vs_Control	Dihydrobiliverdin	0.36576	-3.2382e-17	0.8339	0.40562	0.6987	-5.8698
Early_Inf_vs_Control	Trigonelline	0.36368	2.2066e-16	0.81959	0.41371	0.6987	-5.8811
Early_Inf_vs_Control	3-tert-Butyl-5-methylcatechol	0.34082	2.3545e-15	0.76961	0.4427	0.70893	-5.9194
Early_Inf_vs_Control	Ketostearic.acid	0.3359	4.73e-16	0.7681	0.4436	0.70893	-5.9205
Early_Inf_vs_Control	3-Hydroxy-eicosanoic.acid	0.3346	6.1432e-16	0.76111	0.44775	0.70893	-5.9256
Early_Inf_vs_Control	Oleamide	-0.30129	2.0562e-16	-0.67872	0.49832	0.77291	-5.9827
Early_Inf_vs_Control	Hydroxydodecanoyl.carnitine	-0.27432	-1.4219e-16	-0.61722	0.53799	0.81775	-6.0211
Early_Inf_vs_Control	Propionyl.carnitine	-0.2242	1.7975e-16	-0.54712	0.58508	0.85308	-6.0605
Early_Inf_vs_Control	12-amino-dodecanoic.acid	0.24033	-1.0379e-15	0.5424	0.58832	0.85308	-6.0629
Early_Inf_vs_Control	N-Docosahexaenoyl.GABA	-0.20821	-3.008e-16	-0.50708	0.61282	0.85308	-6.0808
Early_Inf_vs_Control	Methyl.cinnamate	-0.22409	2.4702e-16	-0.5048	0.61442	0.85308	-6.0819
Early_Inf_vs_Control	Decanoylglycine	-0.20692	-7.8641e-17	-0.49131	0.6239	0.85308	-6.0884
Early_Inf_vs_Control	LysoPC(14:0)	-0.21454	3.784e-16	-0.48468	0.62859	0.85308	-6.0915
Early_Inf_vs_Control	Choline	0.19555	-1.1842e-16	0.44215	0.65899	0.87866	-6.1105
Early_Inf_vs_Control	Tyrosine	0.12443	-3.4359e-16	0.28155	0.77866	0.94215	-6.1666
Early_Inf_vs_Control	N-Stearoyl.GABA	-0.11926	-7.0754e-16	-0.27861	0.78091	0.94215	-6.1674
Early_Inf_vs_Control	LysoPC(16:1)	-0.11606	4.2651e-16	-0.26807	0.789	0.94215	-6.1702
Early_Inf_vs_Control	Stearoylethanolamide	0.10652	-8.5533e-16	0.24201	0.8091	0.94215	-6.1766
Early_Inf_vs_Control	Creatine	-0.10209	-1.0223e-16	-0.24085	0.80999	0.94215	-6.1769
Early_Inf_vs_Control	Mesobilirubinogen	-0.10527	5.8668e-16	-0.23902	0.81141	0.94215	-6.1773
Early_Inf_vs_Control	Acetylcarnitine	0.10308	9.4476e-16	0.23181	0.81699	0.94215	-6.179
Early_Inf_vs_Control	Triethylamine	0.098184	-7.4755e-16	0.2245	0.82266	0.94215	-6.1806
Early_Inf_vs_Control	Biliverdin	0.092257	8.0217e-17	0.20883	0.83485	0.94215	-6.1839
Early_Inf_vs_Control	C18.Sphinganine	0.083824	-3.0971e-16	0.19296	0.84724	0.94215	-6.1869
Early_Inf_vs_Control	Vaccenyl.carnitine	-0.077622	2.0215e-16	-0.18474	0.85367	0.94215	-6.1884
Early_Inf_vs_Control	Sphingosine.16:1	0.07937	3.189e-16	0.17933	0.85792	0.94215	-6.1894
Early_Inf_vs_Control	Anandamide.18:3	-0.063518	6.1062e-17	-0.1484	0.88222	0.94215	-6.1943
Early_Inf_vs_Control	5-Chola-8(14)11-dien-24-oic.acid	-0.061474	-2.8085e-16	-0.1392	0.88947	0.94215	-6.1956
Early_Inf_vs_Control	9,10-Dihydroxy-8-oxo-12octadecenoic.acid	-0.058201	5.2759e-16	-0.13529	0.89256	0.94215	-6.1961
Early_Inf_vs_Control	N(1-Deoxy-1-fructosyl)leucine	-0.036179	-4.6491e-16	-0.081331	0.93528	0.97006	-6.2017
Early_Inf_vs_Control	Undecanoylglycine	-0.027696	-4.1078e-16	-0.063177	0.94971	0.97006	-6.203
Early_Inf_vs_Control	ketosphingosine	-0.021411	2.4483e-16	-0.048183	0.96163	0.97006	-6.2038
Early_Inf_vs_Control	Ursodeoxycholic.acid	0.016675	4.7046e-16	0.037599	0.97006	0.97006	-6.2042
Acute_Inf_vs_Control	N-Docosahexaenoyl.GABA	-1.892	-3.008e-16	-5.0942	1.0031e-06	6.1718e-05	5.2321
Acute_Inf_vs_Control	Tetradecenoyl.carnitine	-1.8473	3.7701e-16	-4.9626	1.8093e-06	6.1718e-05	4.6711
Acute_Inf_vs_Control	Propionyl.carnitine	1.7941	1.7975e-16	4.8402	3.1032e-06	6.1718e-05	4.1588
Acute_Inf_vs_Control	LysoPC(18:3)	-1.8095	-3.8372e-16	-4.8298	3.2483e-06	6.1718e-05	4.1154
Acute_Inf_vs_Control	Decanoylcarnitine	-1.7013	-9.9874e-16	-4.5042	1.302e-05	0.0001896	2.8013
Acute_Inf_vs_Control	Eicosanoylethanolamine	-1.6799	9.7121e-16	-4.4706	1.4969e-05	0.0001896	2.6697
Acute_Inf_vs_Control	Decanoylglycine	-1.5905	-7.8641e-17	-4.1751	4.9471e-05	0.00052726	1.5447
Acute_Inf_vs_Control	Daidzein	-1.5548	-3.1826e-16	-4.1459	5.5501e-05	0.00052726	1.4368
Acute_Inf_vs_Control	Vaccenyl.carnitine	1.5532	2.0215e-16	4.0868	6.992e-05	0.00059044	1.2204
Acute_Inf_vs_Control	Creatine	1.4259	-1.0223e-16	3.719	0.00027882	0.0020522	-0.069463
Acute_Inf_vs_Control	Dodecanoylcarnitine	-1.4281	6.0137e-17	-3.7016	0.00029702	0.0020522	-0.12815
Acute_Inf_vs_Control	Dicyclohexylurea	-1.4025	7.1286e-16	-3.6293	0.00038515	0.0021193	-0.3689
Acute_Inf_vs_Control	Stearoyl.carnitine	1.3832	-1.2386e-16	3.6285	0.00038633	0.0021193	-0.37172
Acute_Inf_vs_Control	HpODE	-1.4001	-2.2945e-16	-3.6255	0.0003904	0.0021193	-0.38142
Acute_Inf_vs_Control	Indoleacetic.acid	1.365	2.6411e-16	3.6034	0.00042237	0.00214	-0.45424
Acute_Inf_vs_Control	Hydroxymyristoyl.carnitine	-1.3681	-1.1588e-16	-3.5329	0.00054159	0.0025726	-0.68393
Acute_Inf_vs_Control	Quinoline	1.3363	6.3086e-17	3.5136	0.00057928	0.0025897	-0.74598
Acute_Inf_vs_Control	N-Stearoyl.GABA	-1.3365	-7.0754e-16	-3.4519	0.00071722	0.0030283	-0.94276
Acute_Inf_vs_Control	Prunetin	-1.2866	1.4502e-16	-3.3638	0.00096835	0.0038734	-1.2186
Acute_Inf_vs_Control	Anandamide.18:3	1.2907	6.1062e-17	3.3338	0.0010713	0.004071	-1.3113
Acute_Inf_vs_Control	9,10-Dihydroxy-8-oxo-12octadecenoic.acid	-1.2381	5.2759e-16	-3.1815	0.0017692	0.0064028	-1.7696
Acute_Inf_vs_Control	Corticosterone	-1.2131	-3.4035e-16	-3.1114	0.0022166	0.0076575	-1.9746
Acute_Inf_vs_Control	Bilirubin.glucosylated	-1.1722	1.9891e-17	-2.9953	0.0031915	0.010546	-2.3047
Acute_Inf_vs_Control	Phytosphingosine	1.1332	5.7888e-16	2.8922	0.0043744	0.013636	-2.5886
Acute_Inf_vs_Control	LysoPC(18:2)	-1.1173	-9.5988e-17	-2.8839	0.0044855	0.013636	-2.6112
Acute_Inf_vs_Control	Hexadecylamine	-1.0995	-1.7451e-16	-2.833	0.0052238	0.01527	-2.7478
Acute_Inf_vs_Control	LysoPC(16:1)	1.0695	4.2651e-16	2.731	0.0070442	0.019828	-3.0147
Acute_Inf_vs_Control	Nutriacholic.acid	-1.0654	-2.3187e-16	-2.7108	0.0074675	0.020269	-3.0666
Acute_Inf_vs_Control	C18.Sphinganine	-1.012	-3.0971e-16	-2.5755	0.010943	0.028679	-3.4047
Acute_Inf_vs_Control	HETE-G	-0.97788	-2.7591e-16	-2.514	0.012955	0.032821	-3.5531
Acute_Inf_vs_Control	Linoleoyl.ethanolamide	-0.9193	-2.1927e-16	-2.3524	0.019908	0.048808	-3.9274
Acute_Inf_vs_Control	Triethylamine	0.90598	-7.4755e-16	2.2902	0.023357	0.055474	-4.0653
Acute_Inf_vs_Control	Dimethylnonanoyl.carnitine	-0.85928	-2.3361e-16	-2.1735	0.031258	0.071989	-4.3146
Acute_Inf_vs_Control	Dihydrobiliverdin	0.84271	-3.2382e-17	2.1241	0.035249	0.078792	-4.4165
Acute_Inf_vs_Control	Undecanoylglycine	-0.82853	-4.1078e-16	-2.0894	0.038302	0.083169	-4.4867
Acute_Inf_vs_Control	Stercobilin	-0.80168	-2.7617e-16	-2.0705	0.040064	0.084579	-4.5245
Acute_Inf_vs_Control	Carnitine	0.76623	-2.6119e-16	1.9406	0.054115	0.11116	-4.7754
Acute_Inf_vs_Control	Leucine	-0.73006	-5.0191e-16	-1.8996	0.059341	0.11868	-4.8514
Acute_Inf_vs_Control	Ketostearic.acid	-0.74444	4.73e-16	-1.8819	0.061716	0.12027	-4.8837
Acute_Inf_vs_Control	LysoPC(18:1)	0.72382	-1.0512e-16	1.8471	0.066632	0.1266	-4.9464
Acute_Inf_vs_Control	Stearoylethanolamide	0.72748	-8.5533e-16	1.8272	0.069583	0.12898	-4.9818
Acute_Inf_vs_Control	Oxohexadecanoic.acid	0.68493	-3.2809e-16	1.727	0.086163	0.15591	-5.1544
Acute_Inf_vs_Control	Mesobilirubinogen	0.649	5.8668e-16	1.6291	0.10532	0.18615	-5.3138
Acute_Inf_vs_Control	5-Chola-8(14)11-dien-24-oic.acid	-0.6031	-2.8085e-16	-1.5098	0.13313	0.22931	-5.496
Acute_Inf_vs_Control	Biliverdin	0.59472	8.0217e-17	1.4883	0.1387	0.22931	-5.5274
Acute_Inf_vs_Control	3-Hydroxy-eicosanoic.acid	-0.59169	6.1432e-16	-1.488	0.13879	0.22931	-5.5279
Acute_Inf_vs_Control	Amylcinnamaldehyde	-0.56719	2.6923e-16	-1.425	0.15617	0.25254	-5.6173
Acute_Inf_vs_Control	Choline	0.55503	-1.1842e-16	1.3874	0.1673	0.26489	-5.6688
Acute_Inf_vs_Control	LysoPC(20:5)	-0.52157	-6.2473e-16	-1.3108	0.19186	0.29586	-5.7699
Acute_Inf_vs_Control	Tyrosine	-0.51348	-3.4359e-16	-1.2844	0.20091	0.29586	-5.8033
Acute_Inf_vs_Control	LysoPC(14:0)	-0.51376	3.784e-16	-1.2832	0.20134	0.29586	-5.8049
Acute_Inf_vs_Control	Sphingosine.16:1	0.51247	3.189e-16	1.2801	0.20243	0.29586	-5.8088
Acute_Inf_vs_Control	13-Hydroxy-docosanoic.acid	0.46259	-3.2289e-16	1.1596	0.248	0.35238	-5.9527
Acute_Inf_vs_Control	3-tert-Butyl-5-methylcatechol	0.45892	2.3545e-15	1.1456	0.2537	0.35238	-5.9684
Acute_Inf_vs_Control	12-amino-dodecanoic.acid	0.45788	-1.0379e-15	1.1425	0.25501	0.35238	-5.972
Acute_Inf_vs_Control	Stearamide	-0.4248	2.4136e-16	-1.0699	0.28634	0.3886	-6.0508
Acute_Inf_vs_Control	Isokobusone	0.41795	1.3524e-15	1.0486	0.29601	0.39468	-6.0729
Acute_Inf_vs_Control	Ursodeoxycholic.acid	-0.38866	4.7046e-16	-0.96885	0.33412	0.43782	-6.1519
Acute_Inf_vs_Control	Dehydrophytosphingosine	0.30142	6.7446e-16	0.75682	0.45031	0.58005	-6.3319
Acute_Inf_vs_Control	Oleamide	-0.29406	2.0562e-16	-0.73235	0.46506	0.58907	-6.3498
Acute_Inf_vs_Control	Hypoxanthine	-0.26687	2.5489e-16	-0.67766	0.49899	0.6217	-6.3878
Acute_Inf_vs_Control	ketosphingosine	0.24994	2.4483e-16	0.62185	0.53495	0.65575	-6.4236
Acute_Inf_vs_Control	LysoPC(16:0)	0.24101	-3.3654e-17	0.60268	0.5476	0.6606	-6.4352
Acute_Inf_vs_Control	Methyl.cinnamate	0.21084	2.4702e-16	0.52509	0.60027	0.71282	-6.4783
Acute_Inf_vs_Control	Sphingosine.18:1	0.14522	-3.7539e-16	0.36325	0.71691	0.82355	-6.5493
Acute_Inf_vs_Control	N(1-Deoxy-1-fructosyl)leucine	-0.13644	-4.6491e-16	-0.3391	0.73499	0.82355	-6.5577
Acute_Inf_vs_Control	MG(20:1)	-0.1322	-1.8087e-16	-0.32982	0.74198	0.82355	-6.5607
Acute_Inf_vs_Control	Acetylcarnitine	-0.13125	9.4476e-16	-0.3263	0.74463	0.82355	-6.5619
Acute_Inf_vs_Control	Anandamide.20:5	0.12905	-1.7787e-16	0.32225	0.74769	0.82355	-6.5632
Acute_Inf_vs_Control	Hydroxydodecanoyl.carnitine	-0.09982	-1.4219e-16	-0.2483	0.80423	0.87317	-6.584
Acute_Inf_vs_Control	Trigonelline	-0.077763	2.2066e-16	-0.19374	0.84663	0.89378	-6.596
Acute_Inf_vs_Control	Sarmentine	0.075596	7.2627e-16	0.19361	0.84674	0.89378	-6.596
Acute_Inf_vs_Control	Betaine	0.051369	9.1131e-17	0.12826	0.89811	0.92214	-6.6064
Acute_Inf_vs_Control	Farnesol	-0.042275	-1.6098e-16	-0.10577	0.9159	0.92214	-6.609
Acute_Inf_vs_Control	Hydroxy-cholanoic.acid	0.039959	-7.0314e-17	0.099875	0.92057	0.92214	-6.6096
Acute_Inf_vs_Control	Linoelaidyl.carnitine	0.039246	4.4409e-17	0.097896	0.92214	0.92214	-6.6098
Acute_Inf_vs_Early_Inf	Propionyl.carnitine	2.0183	1.7975e-16	-4.3658	2.3023e-05	0.0009052	2.3592
Acute_Inf_vs_Early_Inf	Daidzein	-2.0382	-3.1826e-16	4.3574	2.3821e-05	0.0009052	2.3274
Acute_Inf_vs_Early_Inf	Leucine	-1.8572	-5.0191e-16	3.8746	0.00015713	0.0036652	0.57259
Acute_Inf_vs_Early_Inf	Stearoyl.carnitine	1.7925	-1.2386e-16	-3.7702	0.00023129	0.0036652	0.21546
Acute_Inf_vs_Early_Inf	Prunetin	-1.7931	1.4502e-16	3.7589	0.00024113	0.0036652	0.17702
Acute_Inf_vs_Early_Inf	N-Docosahexaenoyl.GABA	-1.6838	-3.008e-16	3.635	0.00037745	0.004781	-0.23555
Acute_Inf_vs_Early_Inf	Vaccenyl.carnitine	1.6308	2.0215e-16	-3.4405	0.00074594	0.0080988	-0.85971
Acute_Inf_vs_Early_Inf	Creatine	1.528	-1.0223e-16	-3.1954	0.0016917	0.016071	-1.6042
Acute_Inf_vs_Early_Inf	Hexadecylamine	-1.5217	-1.7451e-16	3.1436	0.0019994	0.016884	-1.7553
Acute_Inf_vs_Early_Inf	Linoleoyl.ethanolamide	-1.4288	-2.1927e-16	2.9315	0.0038834	0.026617	-2.3517
Acute_Inf_vs_Early_Inf	Decanoylglycine	-1.3836	-7.8641e-17	2.912	0.0041202	0.026617	-2.4046
Acute_Inf_vs_Early_Inf	LysoPC(18:1)	1.42	-1.0512e-16	-2.9055	0.0042026	0.026617	-2.4223
Acute_Inf_vs_Early_Inf	Anandamide.18:3	1.3542	6.1062e-17	-2.8045	0.0056835	0.033227	-2.691
Acute_Inf_vs_Early_Inf	Sarmentine	1.3324	7.2627e-16	-2.7359	0.0069445	0.037699	-2.8685
Acute_Inf_vs_Early_Inf	N-Stearoyl.GABA	-1.2172	-7.0754e-16	2.5207	0.012721	0.061351	-3.3998
Acute_Inf_vs_Early_Inf	Hypoxanthine	-1.2353	2.5489e-16	2.5151	0.012916	0.061351	-3.4131
Acute_Inf_vs_Early_Inf	9,10-Dihydroxy-8-oxo-12octadecenoic.acid	-1.1798	5.2759e-16	2.431	0.016196	0.069054	-3.6095
Acute_Inf_vs_Early_Inf	LysoPC(16:1)	1.1856	4.2651e-16	-2.4273	0.016355	0.069054	-3.618
Acute_Inf_vs_Early_Inf	Carnitine	1.1466	-2.6119e-16	-2.3284	0.021182	0.084729	-3.8407
Acute_Inf_vs_Early_Inf	C18.Sphinganine	-1.0958	-3.0971e-16	2.236	0.026776	0.10175	-4.0408
Acute_Inf_vs_Early_Inf	Ketostearic.acid	-1.0803	4.73e-16	2.1897	0.030034	0.10869	-4.1382
Acute_Inf_vs_Early_Inf	Hydroxymyristoyl.carnitine	-0.93621	-1.1588e-16	1.9383	0.054395	0.18791	-4.6339
Acute_Inf_vs_Early_Inf	LysoPC(18:3)	-0.88962	-3.8372e-16	1.9039	0.058778	0.19422	-4.6974
Acute_Inf_vs_Early_Inf	3-Hydroxy-eicosanoic.acid	-0.92629	6.1432e-16	1.8677	0.063692	0.20169	-4.7629
Acute_Inf_vs_Early_Inf	Dodecanoylcarnitine	-0.87074	6.0137e-17	1.8095	0.072301	0.21979	-4.8655
Acute_Inf_vs_Early_Inf	Dicyclohexylurea	-0.85804	7.1286e-16	1.7803	0.076979	0.22502	-4.916
Acute_Inf_vs_Early_Inf	Decanoylcarnitine	-0.78143	-9.9874e-16	1.6588	0.099181	0.27918	-5.1173
Acute_Inf_vs_Early_Inf	Triethylamine	0.80779	-7.4755e-16	-1.6372	0.10361	0.28122	-5.1516
Acute_Inf_vs_Early_Inf	Undecanoylglycine	-0.80083	-4.1078e-16	1.6192	0.10742	0.28152	-5.1798
Acute_Inf_vs_Early_Inf	Tetradecenoyl.carnitine	-0.72523	3.7701e-16	1.5621	0.1203	0.30477	-5.2677
Acute_Inf_vs_Early_Inf	Mesobilirubinogen	0.75427	5.8668e-16	-1.518	0.13104	0.32125	-5.3332
Acute_Inf_vs_Early_Inf	HpODE	-0.71472	-2.2945e-16	1.4839	0.13985	0.33215	-5.3828
Acute_Inf_vs_Early_Inf	Bilirubin.glucosylated	-0.70885	1.9891e-17	1.4523	0.14843	0.34184	-5.4277
Acute_Inf_vs_Early_Inf	LysoPC(16:0)	0.7062	-3.3654e-17	-1.4159	0.15881	0.35498	-5.4783
Acute_Inf_vs_Early_Inf	Stercobilin	0.63788	-2.7617e-16	-1.3209	0.18849	0.40928	-5.6045
Acute_Inf_vs_Early_Inf	Tyrosine	-0.63791	-3.4359e-16	1.2794	0.20266	0.42785	-5.6569
Acute_Inf_vs_Early_Inf	Stearoylethanolamide	0.62096	-8.5533e-16	-1.2505	0.21298	0.43748	-5.6923
Acute_Inf_vs_Early_Inf	Hydroxy-cholanoic.acid	0.60437	-7.0314e-17	-1.2111	0.22768	0.4519	-5.7395
Acute_Inf_vs_Early_Inf	Farnesol	0.59826	-1.6098e-16	-1.2002	0.2319	0.4519	-5.7524
Acute_Inf_vs_Early_Inf	Phytosphingosine	0.55351	5.7888e-16	-1.1327	0.2591	0.49228	-5.829
Acute_Inf_vs_Early_Inf	5-Chola-8(14)11-dien-24-oic.acid	-0.54162	-2.8085e-16	1.0871	0.27866	0.51654	-5.8782
Acute_Inf_vs_Early_Inf	Corticosterone	-0.50918	-3.4035e-16	1.047	0.2967	0.51668	-5.9199
Acute_Inf_vs_Early_Inf	Nutriacholic.acid	-0.50413	-2.3187e-16	1.0284	0.30534	0.51668	-5.9388
Acute_Inf_vs_Early_Inf	Biliverdin	0.50246	8.0217e-17	-1.0082	0.31494	0.51668	-5.9589
Acute_Inf_vs_Early_Inf	Sphingosine.18:1	-0.50088	-3.7539e-16	1.0046	0.31667	0.51668	-5.9624
Acute_Inf_vs_Early_Inf	Dehydrophytosphingosine	-0.49652	6.7446e-16	0.99958	0.31907	0.51668	-5.9673
Acute_Inf_vs_Early_Inf	Linoelaidyl.carnitine	0.49845	4.4409e-17	-0.99689	0.32037	0.51668	-5.9699
Acute_Inf_vs_Early_Inf	Betaine	-0.49184	9.1131e-17	0.98465	0.32633	0.51668	-5.9818
Acute_Inf_vs_Early_Inf	Dihydrobiliverdin	0.47694	-3.2382e-17	-0.96386	0.33662	0.5221	-6.0015
Acute_Inf_vs_Early_Inf	Eicosanoylethanolamine	-0.44387	9.7121e-16	0.94709	0.34506	0.5245	-6.0172
Acute_Inf_vs_Early_Inf	Stearamide	0.46044	2.4136e-16	-0.92977	0.35393	0.52743	-6.033
Acute_Inf_vs_Early_Inf	Trigonelline	-0.44144	2.2066e-16	0.88183	0.37923	0.54257	-6.0755
Acute_Inf_vs_Early_Inf	Methyl.cinnamate	0.43493	2.4702e-16	-0.86846	0.38648	0.54257	-6.0869
Acute_Inf_vs_Early_Inf	Sphingosine.16:1	0.4331	3.189e-16	-0.86737	0.38708	0.54257	-6.0878
Acute_Inf_vs_Early_Inf	Anandamide.20:5	-0.42816	-1.7787e-16	0.85721	0.39265	0.54257	-6.0964
Acute_Inf_vs_Early_Inf	Ursodeoxycholic.acid	-0.40533	4.7046e-16	0.81014	0.4191	0.56878	-6.1347
Acute_Inf_vs_Early_Inf	MG(20:1)	0.37801	-1.8087e-16	-0.75617	0.45069	0.60092	-6.1761
Acute_Inf_vs_Early_Inf	Choline	0.35949	-1.1842e-16	-0.72049	0.4723	0.61888	-6.2019
Acute_Inf_vs_Early_Inf	Isokobusone	-0.3122	1.3524e-15	0.62801	0.53092	0.68389	-6.2629
Acute_Inf_vs_Early_Inf	LysoPC(14:0)	-0.29922	3.784e-16	0.5992	0.54991	0.69655	-6.2802
Acute_Inf_vs_Early_Inf	ketosphingosine	0.27135	2.4483e-16	-0.5413	0.58908	0.73394	-6.3126
Acute_Inf_vs_Early_Inf	HETE-G	0.23581	-2.7591e-16	-0.48608	0.6276	0.76323	-6.3404
Acute_Inf_vs_Early_Inf	Acetylcarnitine	-0.23433	9.4476e-16	0.4671	0.64108	0.76323	-6.3493
Acute_Inf_vs_Early_Inf	LysoPC(20:5)	0.23068	-6.2473e-16	-0.46481	0.64272	0.76323	-6.3503
Acute_Inf_vs_Early_Inf	12-amino-dodecanoic.acid	0.21756	-1.0379e-15	-0.43523	0.664	0.77637	-6.3634
Acute_Inf_vs_Early_Inf	13-Hydroxy-docosanoic.acid	-0.19998	-3.2289e-16	0.40193	0.68829	0.79257	-6.3771
Acute_Inf_vs_Early_Inf	Hydroxydodecanoyl.carnitine	0.1745	-1.4219e-16	-0.34803	0.72829	0.82514	-6.3969
Acute_Inf_vs_Early_Inf	Dimethylnonanoyl.carnitine	-0.16413	-2.3361e-16	0.33287	0.73968	0.82514	-6.402
Acute_Inf_vs_Early_Inf	Indoleacetic.acid	-0.15135	2.6411e-16	0.32035	0.74914	0.82514	-6.406
Acute_Inf_vs_Early_Inf	Amylcinnamaldehyde	0.13325	2.6923e-16	-0.26841	0.78874	0.85634	-6.421
Acute_Inf_vs_Early_Inf	Quinoline	-0.11644	6.3086e-17	0.24548	0.80641	0.85864	-6.4268
Acute_Inf_vs_Early_Inf	3-tert-Butyl-5-methylcatechol	0.1181	2.3545e-15	-0.23638	0.81345	0.85864	-6.4289
Acute_Inf_vs_Early_Inf	N(1-Deoxy-1-fructosyl)leucine	-0.10026	-4.6491e-16	0.19979	0.84191	0.8765	-6.4367
Acute_Inf_vs_Early_Inf	Oxohexadecanoic.acid	-0.084977	-3.2809e-16	0.17179	0.86383	0.88717	-6.4419
Acute_Inf_vs_Early_Inf	LysoPC(18:2)	0.073202	-9.5988e-17	-0.15149	0.87979	0.89152	-6.4451
Acute_Inf_vs_Early_Inf	Oleamide	0.0072292	2.0562e-16	-0.014436	0.9885	0.9885	-6.4562
